# Supplementary material for: Learning to Recognize Phenotype Candidates in the Auto-Immune Literature Using SVM Re-Ranking
Source: PLoS One. 2013 Oct 14;8(10):e72965. doi: 10.1371/journal.pone.0072965 (PMC3796529; doi:10.1371/journal.pone.0072965)
Supplement: Data S1 — Annotated data for the auto-immune corpus of PubMed abstracts. (ZIP) [file pone.0072965.s001.zip]

Archive with 225 entries (224 files):
- PM_2012_NE/
- PM_2012_NE/PMC1001905.ann
- PM_2012_NE/PMC1001905.txt
- PM_2012_NE/PMC1003566.ann
- PM_2012_NE/PMC1003566.txt
- PM_2012_NE/PMC1006555.ann
- PM_2012_NE/PMC1006555.txt
- PM_2012_NE/PMC1007211.ann
- PM_2012_NE/PMC1007211.txt
- PM_2012_NE/PMC1012468.ann
- PM_2012_NE/PMC1012468.txt
- PM_2012_NE/PMC1048490.ann
- PM_2012_NE/PMC1048490.txt
- PM_2012_NE/PMC1050548.ann
- PM_2012_NE/PMC1050548.txt
- PM_2012_NE/PMC1050995.ann
- PM_2012_NE/PMC1050995.txt
- PM_2012_NE/PMC1051339.ann
- PM_2012_NE/PMC1051339.txt
- PM_2012_NE/PMC1051401.ann
- PM_2012_NE/PMC1051401.txt
- PM_2012_NE/PMC1051402.ann
- PM_2012_NE/PMC1051402.txt
- PM_2012_NE/PMC1051403.ann
- PM_2012_NE/PMC1051403.txt
- PM_2012_NE/PMC1174941.ann
- PM_2012_NE/PMC1174941.txt
- PM_2012_NE/PMC1180331.ann
- PM_2012_NE/PMC1180331.txt
- PM_2012_NE/PMC1180353.ann
- PM_2012_NE/PMC1180353.txt
- PM_2012_NE/PMC1180394.ann
- PM_2012_NE/PMC1180394.txt
- PM_2012_NE/PMC1180582.ann
- PM_2012_NE/PMC1180582.txt
- PM_2012_NE/PMC1180598.ann
- PM_2012_NE/PMC1180598.txt
- PM_2012_NE/PMC1180694.ann
- PM_2012_NE/PMC1180694.txt
- PM_2012_NE/PMC1180760.ann
- PM_2012_NE/PMC1180760.txt
- PM_2012_NE/PMC1181914.ann
- PM_2012_NE/PMC1181914.txt
- PM_2012_NE/PMC1182008.ann
- PM_2012_NE/PMC1182008.txt
- PM_2012_NE/PMC1182029.ann
- PM_2012_NE/PMC1182029.txt
- PM_2012_NE/PMC1182059.ann
- PM_2012_NE/PMC1182059.txt
- PM_2012_NE/PMC1196380.ann
- PM_2012_NE/PMC1196380.txt
- PM_2012_NE/PMC1196404.ann
- PM_2012_NE/PMC1196404.txt
- PM_2012_NE/PMC1196419.ann
- PM_2012_NE/PMC1196419.txt
- PM_2012_NE/PMC1199294.ann
- PM_2012_NE/PMC1199294.txt
- PM_2012_NE/PMC1199307.ann
- PM_2012_NE/PMC1199307.txt
- PM_2012_NE/PMC1199367.ann
- PM_2012_NE/PMC1199367.txt
- PM_2012_NE/PMC1216068.ann
- PM_2012_NE/PMC1216068.txt
- PM_2012_NE/PMC1226097.ann
- PM_2012_NE/PMC1226097.txt
- PM_2012_NE/PMC1226130.ann
- PM_2012_NE/PMC1226130.txt
- PM_2012_NE/PMC1234909.ann
- PM_2012_NE/PMC1234909.txt
- PM_2012_NE/PMC1235539.ann
- PM_2012_NE/PMC1235539.txt
- PM_2012_NE/PMC1235552.ann
- PM_2012_NE/PMC1235552.txt
- PM_2012_NE/PMC1257539.ann
- PM_2012_NE/PMC1257539.txt
- PM_2012_NE/PMC1275606.ann
- PM_2012_NE/PMC1275606.txt
- PM_2012_NE/PMC1275647.ann
- PM_2012_NE/PMC1275647.txt
- PM_2012_NE/PMC1283365.ann
- PM_2012_NE/PMC1283365.txt
- PM_2012_NE/PMC1287923.ann
- PM_2012_NE/PMC1287923.txt
- PM_2012_NE/PMC1287939.ann
- PM_2012_NE/PMC1287939.txt
- PM_2012_NE/PMC1288108.ann
- PM_2012_NE/PMC1288108.txt
- PM_2012_NE/PMC1288301.ann
- PM_2012_NE/PMC1288301.txt
- PM_2012_NE/PMC1288375.ann
- PM_2012_NE/PMC1288375.txt
- PM_2012_NE/PMC1288558.ann
- PM_2012_NE/PMC1288558.txt
- PM_2012_NE/PMC1288559.ann
- PM_2012_NE/PMC1288559.txt
- PM_2012_NE/PMC129343.ann
- PM_2012_NE/PMC129343.txt
- PM_2012_NE/PMC1334673.ann
- PM_2012_NE/PMC1334673.txt
- PM_2012_NE/PMC1364531.ann
- PM_2012_NE/PMC1364531.txt
- PM_2012_NE/PMC1380213.ann
- PM_2012_NE/PMC1380213.txt
- PM_2012_NE/PMC1451201.ann
- PM_2012_NE/PMC1451201.txt
- PM_2012_NE/PMC1474034.ann
- PM_2012_NE/PMC1474034.txt
- PM_2012_NE/PMC1501108.ann
- PM_2012_NE/PMC1501108.txt
- PM_2012_NE/PMC151388.ann
- PM_2012_NE/PMC151388.txt
- PM_2012_NE/PMC151904.ann
- PM_2012_NE/PMC151904.txt
- PM_2012_NE/PMC152583.ann
- PM_2012_NE/PMC152583.txt
- PM_2012_NE/PMC152937.ann
- PM_2012_NE/PMC152937.txt
- PM_2012_NE/PMC1535777.ann
- PM_2012_NE/PMC1535777.txt
- PM_2012_NE/PMC1545197.ann
- PM_2012_NE/PMC1545197.txt
- PM_2012_NE/PMC1559531.ann
- PM_2012_NE/PMC1559531.txt
- PM_2012_NE/PMC1592563.ann
- PM_2012_NE/PMC1592563.txt
- PM_2012_NE/PMC161420.ann
- PM_2012_NE/PMC161420.txt
- PM_2012_NE/PMC1683042.ann
- PM_2012_NE/PMC1683042.txt
- PM_2012_NE/PMC1683504.ann
- PM_2012_NE/PMC1683504.txt
- PM_2012_NE/PMC16851.ann
- PM_2012_NE/PMC16851.txt
- PM_2012_NE/PMC1685133.ann
- PM_2012_NE/PMC1685133.txt
- PM_2012_NE/PMC1702320.ann
- PM_2012_NE/PMC1702320.txt
- PM_2012_NE/PMC1715269.ann
- PM_2012_NE/PMC1715269.txt
- PM_2012_NE/PMC1778483.ann
- PM_2012_NE/PMC1778483.txt
- PM_2012_NE/PMC1801211.ann
- PM_2012_NE/PMC1801211.txt
- PM_2012_NE/PMC1801237.ann
- PM_2012_NE/PMC1801237.txt
- PM_2012_NE/PMC1801514.ann
- PM_2012_NE/PMC1801514.txt
- PM_2012_NE/PMC1801566.ann
- PM_2012_NE/PMC1801566.txt
- PM_2012_NE/PMC1820691.ann
- PM_2012_NE/PMC1820691.txt
- PM_2012_NE/PMC1852703.ann
- PM_2012_NE/PMC1852703.txt
- PM_2012_NE/PMC1852748.ann
- PM_2012_NE/PMC1852748.txt
- PM_2012_NE/PMC1855357.ann
- PM_2012_NE/PMC1855357.txt
- PM_2012_NE/PMC1865080.ann
- PM_2012_NE/PMC1865080.txt
- PM_2012_NE/PMC1865081.ann
- PM_2012_NE/PMC1865081.txt
- PM_2012_NE/PMC1865278.ann
- PM_2012_NE/PMC1865278.txt
- PM_2012_NE/PMC1867093.ann
- PM_2012_NE/PMC1867093.txt
- PM_2012_NE/PMC1867098.ann
- PM_2012_NE/PMC1867098.txt
- PM_2012_NE/PMC1868786.ann
- PM_2012_NE/PMC1868786.txt
- PM_2012_NE/PMC1914842.ann
- PM_2012_NE/PMC1914842.txt
- PM_2012_NE/PMC1918311.ann
- PM_2012_NE/PMC1918311.txt
- PM_2012_NE/PMC1971127.ann
- PM_2012_NE/PMC1971127.txt
- PM_2012_NE/PMC199183.ann
- PM_2012_NE/PMC199183.txt
- PM_2012_NE/PMC2014783.ann
- PM_2012_NE/PMC2014783.txt
- PM_2012_NE/PMC2040407.ann
- PM_2012_NE/PMC2040407.txt
- PM_2012_NE/PMC2128762.ann
- PM_2012_NE/PMC2128762.txt
- PM_2012_NE/PMC21447.ann
- PM_2012_NE/PMC21447.txt
- PM_2012_NE/PMC218768.ann
- PM_2012_NE/PMC218768.txt
- PM_2012_NE/PMC2193323.ann
- PM_2012_NE/PMC2193323.txt
- PM_2012_NE/PMC2193738.ann
- PM_2012_NE/PMC2193738.txt
- PM_2012_NE/PMC2195837.ann
- PM_2012_NE/PMC2195837.txt
- PM_2012_NE/PMC2253825.ann
- PM_2012_NE/PMC2253825.txt
- PM_2012_NE/PMC2265193.ann
- PM_2012_NE/PMC2265193.txt
- PM_2012_NE/PMC2274885.ann
- PM_2012_NE/PMC2274885.txt
- PM_2012_NE/PMC2274985.ann
- PM_2012_NE/PMC2274985.txt
- PM_2012_NE/PMC2276343.ann
- PM_2012_NE/PMC2276343.txt
- PM_2012_NE/PMC24282.ann
- PM_2012_NE/PMC24282.txt
- PM_2012_NE/PMC24542.ann
- PM_2012_NE/PMC24542.txt
- PM_2012_NE/PMC24543.ann
- PM_2012_NE/PMC24543.txt
- PM_2012_NE/PMC2492393.ann
- PM_2012_NE/PMC2492393.txt
- PM_2012_NE/PMC2518505.ann
- PM_2012_NE/PMC2518505.txt
- PM_2012_NE/PMC2528854.ann
- PM_2012_NE/PMC2528854.txt
- PM_2012_NE/PMC2563244.ann
- PM_2012_NE/PMC2563244.txt
- PM_2012_NE/PMC2574766.ann
- PM_2012_NE/PMC2574766.txt
- PM_2012_NE/PMC2575848.ann
- PM_2012_NE/PMC2575848.txt
- PM_2012_NE/PMC449696.ann
- PM_2012_NE/PMC449696.txt
- PM_2012_NE/PMC522239.ann
- PM_2012_NE/PMC522239.txt
