# Supplementary material for: Learning to Recognize Phenotype Candidates in the Auto-Immune Literature Using SVM Re-Ranking
Source: PLoS One. 2013 Oct 14;8(10):e72965. doi: 10.1371/journal.pone.0072965 (PMC3796529; doi:10.1371/journal.pone.0072965)
Supplement: Data S1 — Annotated data for the auto-immune corpus of PubMed abstracts. (ZIP) [file pone.0072965.s001.zip › PM_2012_NE/PMC1001905.ann]

T1	DISEASE 25 51	Heterozygous C2 deficiency
T2	DISEASE 68 78	angioedema
T3	DISEASE 80 97	myasthenia gravis
T4	DISEASE 103 131	systemic lupus erythematosus
T6	DISEASE 382 395	C2 deficiency
T7	GGP 409 436	histocompatibility antigens
T8	GGP 466 487	immune response genes
T9	DISEASE 534 560	heterozygous C2 deficiency
T10	DISEASE 601 623	'autoimmune' disorders
T5	ORGANISM 158 165	patient
T11	DISEASE 171 188	myasthenia gravis
T12	DISEASE 190 218	systemic lupus erythematosus
T13	DISEASE 224 234	angioedema
T14	DISEASE 251 299	heterozygous complement factor 2 (C2) deficiency
