# Supplementary material for: Learning to Recognize Phenotype Candidates in the Auto-Immune Literature Using SVM Re-Ranking
Source: PLoS One. 2013 Oct 14;8(10):e72965. doi: 10.1371/journal.pone.0072965 (PMC3796529; doi:10.1371/journal.pone.0072965)
Supplement: Data S1 — Annotated data for the auto-immune corpus of PubMed abstracts. (ZIP) [file pone.0072965.s001.zip › PM_2012_NE/PMC1003566.ann]

T1	DISEASE 54 79	connective tissue disease
T2	BF 28 50	IgG subclass imbalance
#1	AnnotatorNotes T2	symptom & phenotype
T4	BF 193 242	raised concentrations of total IgG immunoglobulin
T5	GGP 275 289	IgG subclasses
T6	ORGANISM 299 307	patients
T7	GGP 363 367	IgG1
T8	GGP 368 372	IgG2
T9	ORGANISM 402 407	cases
T10	GGP 438 492	anti-extractable nuclear antigen (anti-ENA) antibodies
T11	GGP 512 529	rheumatoid factor
T12	GGP 534 554	antinuclear antibody
T13	ORGANISM 568 575	patient
T14	DISEASE 582 607	connective tissue disease
T17	BF 797 810	IgG1 disorder
#2	AnnotatorNotes T17	symptom & phenpotype
T18	GGP 850 867	rheumatoid factor
T19	GGP 872 892	antinuclear antibody
T20	GGP 920 968	anti-double-stranded DNA (anti-dsDNA) antibodies
T21	BF 1010 1036	immunoglobulin abnormality
#3	AnnotatorNotes T21	symptom & phenotype
T22	BF 1058 1086	immunoregulatory dysfunction
#4	AnnotatorNotes T22	symptom & phenotype
T23	ORGANISM 1096 1104	patients
T3	ORGANISM 106 114	patients
T15	ORGANISM 656 688	hypergammaglobulinaemic patients
T26	BF 702 724	IgG subclass imbalance
#5	AnnotatorNotes T26	symptom & phenotype
T16	ORGANISM 732 740	patients
T27	DISEASE 746 774	systemic lupus erythematosus
T28	DISEASE 776 779	SLE
T24	BF 168 178	serum IgG1
#6	AnnotatorNotes T24	phenotype & symptom
#7	AnnotatorNotes T4	phenotype & symptom
#8	AnnotatorNotes T9	underspecified
