# Supplementary material for: Learning to Recognize Phenotype Candidates in the Auto-Immune Literature Using SVM Re-Ranking
Source: PLoS One. 2013 Oct 14;8(10):e72965. doi: 10.1371/journal.pone.0072965 (PMC3796529; doi:10.1371/journal.pone.0072965)
Supplement: Data S1 — Annotated data for the auto-immune corpus of PubMed abstracts. (ZIP) [file pone.0072965.s001.zip › PM_2012_NE/PMC1006555.ann]

T1	DISEASE 25 50	Familial Felty's syndrome
T2	ORGANISM 65 71	family
T3	ORGANISM 98 104	mother
T4	ORGANISM 120 128	children
T5	DISEASE 133 149	Felty's syndrome
T6	BF 164 175	inheritance
#1	AnnotatorNotes T6	phenotype
T7	ORGANISM 257 263	family
T8	ORGANISM 302 305	sib
T9	DISEASE 310 330	rheumatoid arthritis
T10	BF 189 204	dominant defect
#2	AnnotatorNotes T10	phenotype
