# Supplementary material for: Learning to Recognize Phenotype Candidates in the Auto-Immune Literature Using SVM Re-Ranking
Source: PLoS One. 2013 Oct 14;8(10):e72965. doi: 10.1371/journal.pone.0072965 (PMC3796529; doi:10.1371/journal.pone.0072965)
Supplement: Data S1 — Annotated data for the auto-immune corpus of PubMed abstracts. (ZIP) [file pone.0072965.s001.zip › PM_2012_NE/PMC1012468.ann]

T1	DISEASE 25 55	Complement factor 2 deficiency
T2	ORGANISM 84 90	family
T3	BF 109 142	Inherited complement deficiencies
#1	AnnotatorNotes T3	phenotype
T4	DISEASE 176 202	connective tissue diseases
T5	ORGANISM 206 212	family
T7	ORGANISM 293 307	family members
T8	DISEASE 313 337	homozygous C2 deficiency
T9	DISEASE 348 368	cutaneous vasculitis
T10	DISEASE 373 387	sicca syndrome
T11	ORGANISM 399 413	family members
T12	DISEASE 418 444	heterozygous C2 deficiency
T13	GGP 469 502	HLA-A25, B18, DR2 (w15) haplotype
T14	ORGANISM 508 514	mother
T15	DISEASE 532 552	rheumatoid arthritis
T16	GGP 593 606	cryoglobulins
T18	GGP 650 676	anticardiolipin antibodies
T20	BF 218 266	inherited deficiency of complement factor 2 (C2)
#2	AnnotatorNotes T20	phenotype
T17	GGP 608 618	antibodies
T21	ANATOMY 627 644	endothelial cells
T22	ORGANISM 454 460	member
