# Supplementary material for: Learning to Recognize Phenotype Candidates in the Auto-Immune Literature Using SVM Re-Ranking
Source: PLoS One. 2013 Oct 14;8(10):e72965. doi: 10.1371/journal.pone.0072965 (PMC3796529; doi:10.1371/journal.pone.0072965)
Supplement: Data S1 — Annotated data for the auto-immune corpus of PubMed abstracts. (ZIP) [file pone.0072965.s001.zip › PM_2012_NE/PMC1048490.ann]

T1	SYNDROME 25 52	Frontometaphyseal dysplasia
T2	ORGANISM 147 163	45-year-old male
T3	SYNDROME 169 196	frontometaphyseal dysplasia
T4	SYNDROME 198 201	FMD
T5	BF 232 240	Deafness
#1	AnnotatorNotes T5	phenotype & symptom
T6	DISEASE 245 274	degenerative osteoarthropathy
T7	BF 278 299	weight-bearing joints
#2	AnnotatorNotes T7	phenotype & symptom
T8	BF 333 368	Widespread patchy cranial sclerosis
#3	AnnotatorNotes T8	phenotype & symptom
T9	DISEASE 388 403	Paget's disease
T10	BF 411 428	digital deformity
#4	AnnotatorNotes T10	phenotype & symptom
T11	DISEASE 439 459	rheumatoid arthritis
T12	BF 566 586	X-linked inheritance
#5	AnnotatorNotes T12	phenotype
T13	SYNDROME 613 616	FMD
T14	DISEASE 621 635	osteodysplasty
T15	GGP 76 77	X
