# Supplementary material for: Learning to Recognize Phenotype Candidates in the Auto-Immune Literature Using SVM Re-Ranking
Source: PLoS One. 2013 Oct 14;8(10):e72965. doi: 10.1371/journal.pone.0072965 (PMC3796529; doi:10.1371/journal.pone.0072965)
Supplement: Data S1 — Annotated data for the auto-immune corpus of PubMed abstracts. (ZIP) [file pone.0072965.s001.zip › PM_2012_NE/PMC1050548.ann]

T1	DISEASE 66 84	familial psoriasis
T3	DISEASE 97 106	Psoriasis
T4	ORGANISM 205 223	psoriasis families
T11	DISEASE 632 641	psoriasis
T12	ORGANISM 650 656	family
T14	DISEASE 701 710	psoriasis
T15	GGP 751 772	major psoriasis locus
T5	GGP 235 249	chromosome 17q
T6	ORGANISM 294 301	members
T7	ORGANISM 313 337	multiply affected family
T8	GGP 409 412	17q
T9	GGP 428 462	polymorphic microsatellite markers
T10	GGP 604 620	telomeric region
T16	GGP 624 627	17q
T2	ORGANISM 139 158	European population
T13	GGP 227 231	loci
T17	ORGANISM 195 201	subset
T18	GGP 396 403	markers
#1	AnnotatorNotes T17	underspecified
#2	AnnotatorNotes T13	underspecified
#3	AnnotatorNotes T18	underspecified
T19	GGP 463 472	AFM210xa5
T20	GGP 474 483	AFM163yg1
T21	GGP 485 494	AFM044xg3
T22	GGP 496 506	AFMa353yg1
T23	GGP 512 522	AFM217yd19
T24	GGP 382 391	genotypes
