# Supplementary material for: Learning to Recognize Phenotype Candidates in the Auto-Immune Literature Using SVM Re-Ranking
Source: PLoS One. 2013 Oct 14;8(10):e72965. doi: 10.1371/journal.pone.0072965 (PMC3796529; doi:10.1371/journal.pone.0072965)
Supplement: Data S1 — Annotated data for the auto-immune corpus of PubMed abstracts. (ZIP) [file pone.0072965.s001.zip › PM_2012_NE/PMC1050995.ann]

T1	DISEASE 25 63	Progressive pseudorheumatoid dysplasia
T2	ORGANISM 77 83	family
T3	DISEASE 107 145	Progressive pseudorheumatoid dysplasia
T4	DISEASE 152 180	inherited skeletal dysplasia
T5	BF 186 227	radiographic changes notably in the spine
#1	AnnotatorNotes T5	symptom & phanotype
T6	DISEASE 240 274	spondyloepiphyseal dysplasia tarda
T7	BF 290 321	articular cartilage involvement
#2	AnnotatorNotes T7	symptom & phenotype
T8	DISEASE 366 386	rheumatoid arthritis
T9	ORGANISM 410 418	subjects
T10	DISEASE 740 763	Constitutional Diseases
T11	DISEASE 784 841	progressive pseudorheumatoid spondyloepiphyseal dysplasia
T12	GGP 865 880	candidate genes
T13	ORGANISM 428 441	inbred family
T14	ANATOMY 767 771	Bone
#3	AnnotatorNotes T9	underspecified
