# Supplementary material for: Learning to Recognize Phenotype Candidates in the Auto-Immune Literature Using SVM Re-Ranking
Source: PLoS One. 2013 Oct 14;8(10):e72965. doi: 10.1371/journal.pone.0072965 (PMC3796529; doi:10.1371/journal.pone.0072965)
Supplement: Data S1 — Annotated data for the auto-immune corpus of PubMed abstracts. (ZIP) [file pone.0072965.s001.zip › PM_2012_NE/PMC1051339.ann]

T1	GGP 47 56	CC16 gene
T2	DISEASE 97 103	asthma
T4	BF 164 180	asthma phenotype
#2	AnnotatorNotes T4	phenotype
T6	GGP 305 333	Clara cell secretory protein
T7	GGP 335 339	CC16
T8	DISEASE 413 419	asthma
T9	GGP 473 485	CC16 protein
T10	BF 501 520	airway inflammation
#3	AnnotatorNotes T10	symptom
T11	ORGANISM 571 581	asthmatics
T12	ORGANISM 586 602	healthy controls
T3	GGP 614 624	CC16 exons
T13	ORGANISM 674 682	subjects
T14	ORGANISM 719 746	severely asthmatic children
T15	GGP 979 988	CC16 gene
T18	GGP 1072 1089	non-coding region
T20	ORGANISM 1233 1266	asthmatic and unaffected children
T22	ORGANISM 1376 1395	unaffected subjects
T23	DISEASE 1492 1498	asthma
T24	ORGANISM 1513 1526	heterozygotes
T17	GGP 1031 1060	transcription initiation site
T25	GGP 1889 1893	CC16
T27	ANATOMY 1901 1918	respiratory tract
T28	DISEASE 1988 1994	asthma
T29	GGP 992 1003	position 38
T30	GGP 1958 1969	position 38
T5	GGP 1161 1181	polymorphic sequence
T32	GGP 1442 1446	38AA
T33	GGP 1183 1187	38GG
T34	GGP 1218 1222	38AG
T35	GGP 1528 1532	38AG
T36	GGP 212 228	chromosome 11q13
T37	ORGANISM 691 699	families
T38	GGP 1093 1099	exon 1
T19	ORGANISM 1359 1368	asthmatic
T21	BF 124 143	quantitative traits
#7	AnnotatorNotes T21	phenotype
T40	GGP 201 208	markers
T41	GGP 243 247	gene
T42	GGP 296 300	gene
T43	BF 526 562	differences in levels of the protein
#8	AnnotatorNotes T43	phenotype & symptom
T44	ORGANISM 645 666	unselected population
T45	ORGANISM 706 712	cohort
T46	GGP 847 850	DNA
T47	ORGANISM 1277 1288	populations
T48	ORGANISM 1320 1324	case
T49	ORGANISM 1325 1332	control
T50	GGP 1422 1440	published sequence
T16	GGP 1950 1954	gene
#1	AnnotatorNotes T40	underspecified
#4	AnnotatorNotes T13	underspecified
#5	AnnotatorNotes T48	underspecified
#6	AnnotatorNotes T49	underspecified
#9	AnnotatorNotes T22	underspecified
T26	GGP 940 947	adenine
T31	GGP 951 958	guanine
T39	ORGANISM 1108 1129	unselected population
T51	GGP 1584 1592	genotype
T52	GGP 1685 1694	genotypes
T53	GGP 1733 1741	genotype
