# Supplementary material for: Learning to Recognize Phenotype Candidates in the Auto-Immune Literature Using SVM Re-Ranking
Source: PLoS One. 2013 Oct 14;8(10):e72965. doi: 10.1371/journal.pone.0072965 (PMC3796529; doi:10.1371/journal.pone.0072965)
Supplement: Data S1 — Annotated data for the auto-immune corpus of PubMed abstracts. (ZIP) [file pone.0072965.s001.zip › PM_2012_NE/PMC1051401.ann]

T1	DISEASE 34 62	systemic lupus erythematosus
T2	DISEASE 67 92	chondrodysplasia punctata
T3	ORGANISM 100 104	sibs
T4	ORGANISM 147 151	sibs
T5	DISEASE 157 182	chondrodysplasia punctata
T6	ORGANISM 195 201	mother
T7	DISEASE 221 249	systemic lupus erythematosus
T8	DISEASE 336 361	chondrodysplasia punctata
T9	DISEASE 461 489	systemic lupus erythematosus
