# Supplementary material for: Learning to Recognize Phenotype Candidates in the Auto-Immune Literature Using SVM Re-Ranking
Source: PLoS One. 2013 Oct 14;8(10):e72965. doi: 10.1371/journal.pone.0072965 (PMC3796529; doi:10.1371/journal.pone.0072965)
Supplement: Data S1 — Annotated data for the auto-immune corpus of PubMed abstracts. (ZIP) [file pone.0072965.s001.zip › PM_2012_NE/PMC1051402.ann]

T1	SYNDROME 25 48	Neonatal lupus syndrome
T2	ORGANISM 52 56	case
T3	DISEASE 62 87	chondrodysplasia punctata
T4	ORGANISM 155 169	newborn infant
T5	ORGANISM 176 182	mother
T6	DISEASE 187 215	systemic lupus erythematosus
T7	DISEASE 217 220	SLE
T8	ORGANISM 254 259	child
T9	DISEASE 291 305	neonatal lupus
T10	DISEASE 317 342	chondrodysplasia punctata
T11	BF 380 400	congenital anomalies
#1	AnnotatorNotes T11	phenotype & symptom
T12	CHED 433 447	anticoagulants
T13	GGP 533 556	maternal autoantibodies
T15	BF 239 248	pregnancy
#3	AnnotatorNotes T15	phenotype
#2	AnnotatorNotes T2	underspecified
