# Supplementary material for: Learning to Recognize Phenotype Candidates in the Auto-Immune Literature Using SVM Re-Ranking
Source: PLoS One. 2013 Oct 14;8(10):e72965. doi: 10.1371/journal.pone.0072965 (PMC3796529; doi:10.1371/journal.pone.0072965)
Supplement: Data S1 — Annotated data for the auto-immune corpus of PubMed abstracts. (ZIP) [file pone.0072965.s001.zip › PM_2012_NE/PMC1174941.ann]

T1	ANATOMY 121 137	arthritic joints
T2	GGP 39 47	proteins
T3	GGP 182 196	Autoantibodies
T4	GGP 236 244	proteins
T5	ORGANISM 294 302	patients
T6	DISEASE 308 328	rheumatoid arthritis
T7	GGP 410 418	epitopes
T8	GGP 487 539	calcium-dependent enzyme peptidyl arginine deiminase
T9	GGP 541 544	PAD
T10	BF 438 469	post-translational modification
#1	AnnotatorNotes T10	phenotype
T11	GGP 581 589	arginine
T12	GGP 613 623	citrulline
T13	BF 677 691	citrullination
#2	AnnotatorNotes T13	phenotype
T14	GGP 717 729	autoantigens
T15	BF 778 794	immune responses
#3	AnnotatorNotes T15	phenotype
T16	GGP 812 829	rat serum albumin
T17	GGP 835 838	RSA
T18	GGP 858 875	rat serum albumin
T19	GGP 877 880	RSA
T20	DISEASE 907 916	arthritis
T21	GGP 972 992	rat collagen type II
T22	GGP 998 1001	CII
T23	GGP 1017 1020	CII
T24	GGP 1078 1086	proteins
T25	GGP 1095 1101	enzyme
T26	DISEASE 1132 1141	arthritis
T27	DISEASE 1209 1235	collagen-induced arthritis
T28	ORGANISM 1199 1203	rats
T29	BF 1302 1316	citrullination
#4	AnnotatorNotes T29	phenotype
T30	GGP 1324 1342	endogenous antigen
T31	BF 1353 1376	immunological tolerance
#5	AnnotatorNotes T31	phenotype
T32	GGP 1414 1424	antibodies
T33	BF 1400 1410	generation
#6	AnnotatorNotes T33	phenotype
T34	GGP 1455 1462	protein
T35	GGP 1498 1505	protein
T36	GGP 1549 1552	CII
T37	DISEASE 1561 1570	arthritis
T38	DISEASE 1695 1704	arthritis
T39	GGP 1743 1751	proteins
T40	GGP 1760 1766	enzyme
T41	BF 1845 1859	citrullination
#7	AnnotatorNotes T41	phenotype
T43	GGP 1911 1919	proteins
T46	GGP 2043 2047	PAD4
T48	BF 2203 2217	citrullination
#8	AnnotatorNotes T48	phenotype
T49	BF 2227 2261	tolerance against the self antigen
T50	GGP 2318 2339	cartilage antigen CII
T51	GGP 2373 2381	proteins
T52	GGP 2390 2396	enzyme
T55	BF 2544 2568	severity of inflammation
#9	AnnotatorNotes T55	phenotype
T42	GGP 1631 1642	counterpart
T44	GGP 1343 1346	RSA
T45	GGP 1102 1106	PAD4
T47	GGP 1767 1771	PAD4
T53	GGP 2262 2265	RSA
#10	AnnotatorNotes T49	phenotype
T54	GGP 2397 2401	PAD4
T56	BF 375 395	disease pathogenesis
#11	AnnotatorNotes T56	phenotype & symptom
#12	AnnotatorNotes T42	underspecified
T57	BF 154 170	disease severity
#13	AnnotatorNotes T57	phenotype
