# Supplementary material for: Learning to Recognize Phenotype Candidates in the Auto-Immune Literature Using SVM Re-Ranking
Source: PLoS One. 2013 Oct 14;8(10):e72965. doi: 10.1371/journal.pone.0072965 (PMC3796529; doi:10.1371/journal.pone.0072965)
Supplement: Data S1 — Annotated data for the auto-immune corpus of PubMed abstracts. (ZIP) [file pone.0072965.s001.zip › PM_2012_NE/PMC1180331.ann]

T1	GGP 65 84	5q31 Cytokine Locus
T2	GGP 93 104	CARD15 Gene
T3	DISEASE 108 121	Crohn Disease
T4	GGP 175 196	cytokine gene cluster
T5	GGP 200 215	chromosome 5q31
T6	DISEASE 274 287	Crohn disease
T7	DISEASE 289 291	CD
T8	ORGANISM 296 313	Canadian families
T9	ORGANISM 492 500	patients
T10	ORGANISM 473 488	European cohort
T11	DISEASE 506 508	CD
T12	ORGANISM 579 590	homozygotes
T13	ORGANISM 641 649	families
T14	ORGANISM 653 664	individuals
T15	DISEASE 670 688	ulcerative colitis
T16	DISEASE 690 692	UC
T17	ORGANISM 713 722	offspring
T18	DISEASE 728 730	CD
T19	GGP 775 797	CD susceptibility gene
T20	GGP 842 861	5q31 risk haplotype
T21	ORGANISM 882 891	offspring
T22	GGP 923 960	CARD15 disease susceptibility alleles
T23	GGP 978 997	5q31 risk haplotype
T24	ORGANISM 1021 1042	unrelated individuals
T25	DISEASE 1048 1050	CD
T27	ORGANISM 1103 1119	control subjects
T28	ORGANISM 1171 1182	individuals
T29	DISEASE 1188 1190	CD
T31	ORGANISM 1332 1343	homozygotes
T32	GGP 1352 1371	5q31 risk haplotype
T33	GGP 161 167	250 kb
T34	GGP 1438 1457	5q31 ( IBD5 ) locus
T35	DISEASE 1482 1495	Crohn disease
T36	GGP 1515 1521	CARD15
T37	ORGANISM 419 423	case
T38	ORGANISM 424 431	control
T26	GGP 1070 1076	CARD15
T30	GGP 1202 1208	CARD15
#1	AnnotatorNotes T37	underspecified
#2	AnnotatorNotes T38	underspecified
T40	GGP 798 804	CARD15
#3	AnnotatorNotes T27	underspecified
T39	GGP 135 151	common haplotype
