# Supplementary material for: Learning to Recognize Phenotype Candidates in the Auto-Immune Literature Using SVM Re-Ranking
Source: PLoS One. 2013 Oct 14;8(10):e72965. doi: 10.1371/journal.pone.0072965 (PMC3796529; doi:10.1371/journal.pone.0072965)
Supplement: Data S1 — Annotated data for the auto-immune corpus of PubMed abstracts. (ZIP) [file pone.0072965.s001.zip › PM_2012_NE/PMC1180353.ann]

T1	ORGANISM 62 88	Dutch and Finnish Families
T2	GGP 99 119	Susceptibility Locus
T3	GGP 164 178	Chromosome 16q
T4	GGP 124 160	High-Density Lipoprotein Cholesterol
T5	BF 276 306	unfavorable serum lipid levels
#1	AnnotatorNotes T5	phenotype & symptom
T6	DISEASE 311 333	coronary heart disease
T7	DISEASE 335 338	CHD
T8	GGP 502 522	susceptibility genes
T9	DISEASE 619 645	inflammatory bowel disease
T10	DISEASE 650 656	asthma
T11	DISEASE 712 715	CHD
T12	DISEASE 749 761	dyslipidemia
T13	DISEASE 778 781	CHD
T14	DISEASE 783 815	familial combined hyperlipidemia
T15	DISEASE 817 821	FCHL
T16	ORGANISM 878 886	families
T17	DISEASE 902 905	CHD
T18	DISEASE 994 998	FCHL
T19	ORGANISM 1106 1111	Finns
T20	ORGANISM 1120 1125	Dutch
T21	GGP 1212 1230	chromosomes 2p25.1
T22	GGP 1321 1334	2p25.1 region
T23	BF 1356 1366	FCHL trait
#2	AnnotatorNotes T23	phenotype
T24	GGP 1376 1380	9p23
T25	BF 1423 1477	low high-density lipoprotein cholesterol (HDL-C) trait
#3	AnnotatorNotes T25	phenotype
T26	GGP 1518 1529	1q21 region
T27	BF 1599 1617	triglyceride trait
#4	AnnotatorNotes T27	phenotype
T28	GGP 1644 1658	16q24.1 region
T29	ORGANISM 1735 1751	Finnish families
T30	GGP 1839 1853	16q24.1 region
T31	GGP 1816 1831	underlying gene
T32	GGP 1879 1919	functional and positional candidate gene
T33	GGP 1921 1956	helix/forkhead transcription factor
T34	GGP 1959 1964	FOXC2
T35	ORGANISM 2046 2054	families
T36	GGP 484 488	loci
T37	DISEASE 593 609	complex diseases
T38	ORGANISM 843 862	Western populations
T39	GGP 1232 1236	9p23
T40	GGP 1242 1249	16q24.1
T41	GGP 1385 1400	16q24.1 regions
T42	GGP 255 259	loci
#5	AnnotatorNotes T42	underspecified
T43	ORGANISM 414 431	study populations
T44	GGP 690 708	genetic background
T45	BF 1007 1023	component traits
#6	AnnotatorNotes T45	phenotype
T46	ORGANISM 1089 1100	populations
T47	GGP 1188 1207	chromosomal regions
T48	BF 1757 1766	low HDL-C
#7	AnnotatorNotes T48	phenotype
