# Supplementary material for: Learning to Recognize Phenotype Candidates in the Auto-Immune Literature Using SVM Re-Ranking
Source: PLoS One. 2013 Oct 14;8(10):e72965. doi: 10.1371/journal.pone.0072965 (PMC3796529; doi:10.1371/journal.pone.0072965)
Supplement: Data S1 — Annotated data for the auto-immune corpus of PubMed abstracts. (ZIP) [file pone.0072965.s001.zip › PM_2012_NE/PMC1180394.ann]

T1	GGP 25 36	MDR1 Ala893
T2	DISEASE 69 95	Inflammatory Bowel Disease
T3	DISEASE 107 120	Crohn disease
T4	DISEASE 122 124	CD
T5	DISEASE 130 148	ulcerative colitis
T6	DISEASE 150 152	UC
T7	DISEASE 170 205	chronic inflammatory bowel diseases
T8	DISEASE 207 211	IBDs
T9	GGP 249 262	chromosome 7q
T10	DISEASE 290 292	CD
T11	DISEASE 297 299	UC
T12	GGP 346 350	MDR1
T13	GGP 353 377	m ulti d rug r esistance
T14	GGP 382 408	membrane transport protein
T15	ORGANISM 419 424	human
T16	ORGANISM 554 572	mdr1 knockout mice
T17	DISEASE 595 602	colitis
T18	DISEASE 651 654	IBD
T19	ORGANISM 679 712	multicenter North American cohort
T23	GGP 909 915	Ala893
T24	DISEASE 921 924	IBD
T25	DISEASE 1161 1163	CD
T26	ORGANISM 1149 1155	subset
T27	DISEASE 1246 1248	UC
T28	ORGANISM 1234 1240	subset
T29	GGP 1328 1334	Ala893
T30	GGP 1366 1372	893Ser
T31	GGP 1418 1432	Ala893 variant
T32	GGP 1474 1488	893Ser variant
T33	DISEASE 1522 1531	human IBD
T34	ORGANISM 1555 1567	murine model
T35	BF 1571 1586	mdr1 deficiency
#4	AnnotatorNotes T35	phenotype & symptom
T36	GGP 1653 1659	Ala893
T37	DISEASE 1678 1681	IBD
T38	GGP 323 329	region
T39	GGP 337 341	gene
T40	CHED 539 544	drugs
T41	GGP 604 618	exonic regions
T20	BF 781 791	expression
#1	AnnotatorNotes T20	phenotype
T21	ORGANISM 874 880	cohort
T22	ORGANISM 946 950	case
T42	ORGANISM 951 958	control
T43	ORGANISM 988 996	pedigree
T44	GGP 1311 1324	common allele
#2	AnnotatorNotes T22	underspecified
#3	AnnotatorNotes T42	underspecified
#5	AnnotatorNotes T26	underspecified
#6	AnnotatorNotes T28	underspecified
T46	GGP 1390 1412	893Thr (rare) variants
#7	AnnotatorNotes T38	underspecified
