# Supplementary material for: Learning to Recognize Phenotype Candidates in the Auto-Immune Literature Using SVM Re-Ranking
Source: PLoS One. 2013 Oct 14;8(10):e72965. doi: 10.1371/journal.pone.0072965 (PMC3796529; doi:10.1371/journal.pone.0072965)
Supplement: Data S1 — Annotated data for the auto-immune corpus of PubMed abstracts. (ZIP) [file pone.0072965.s001.zip › PM_2012_NE/PMC1180582.ann]

T1	GGP 25 29	IBD5
T2	DISEASE 59 85	Inflammatory Bowel Disease
T3	DISEASE 119 132	Crohn Disease
T4	DISEASE 180 198	Ulcerative Colitis
T5	DISEASE 210 236	Inflammatory bowel disease
T6	DISEASE 238 241	IBD
T9	DISEASE 375 388	Crohn disease
T10	DISEASE 390 392	CD
T11	DISEASE 398 416	ulcerative colitis
T12	DISEASE 418 420	UC
T13	GGP 483 499	250-kb haplotype
T14	GGP 501 505	IBD5
T15	GGP 514 540	5q31 cytokine gene cluster
T17	ORGANISM 575 594	Canadian population
T18	ORGANISM 672 684	German trios
T19	DISEASE 690 692	CD
T20	DISEASE 801 803	CD
T21	GGP 883 887	IBD5
T22	DISEASE 891 893	CD
T23	BF 956 973	UC susceptibility
#1	AnnotatorNotes T23	phenotype
T24	ORGANISM 981 993	German trios
T25	DISEASE 1044 1046	UC
T26	ORGANISM 1024 1038	present cohort
T27	GGP 1048 1052	IBD5
T28	DISEASE 1096 1098	UC
T29	GGP 1071 1091	susceptibility locus
T30	GGP 1174 1178	IBD5
T31	GGP 1183 1189	CARD15
T32	DISEASE 1249 1251	CD
T33	DISEASE 1336 1338	CD
T34	DISEASE 1428 1430	UC
T35	GGP 1442 1446	IBD5
T36	DISEASE 1564 1566	CD
T37	ORGANISM 1544 1558	current cohort
T38	GGP 1609 1613	IBD5
T39	DISEASE 1651 1654	IBD
T40	GGP 1674 1680	CARD15
T41	BF 549 569	susceptibility to CD
#2	AnnotatorNotes T41	phanotype
T7	DISEASE 253 299	complex chronic relapsing autoimmune disorders
T8	ANATOMY 307 329	gastrointestinal tract
T16	GGP 772 781	haplotype
T43	GGP 947 952	locus
T44	GGP 1141 1146	locus
T45	GGP 1147 1152	locus
T46	GGP 1194 1199	locus
T47	GGP 1295 1299	loci
T48	GGP 1358 1362	loci
T42	GGP 1661 1665	loci
