# Supplementary material for: Learning to Recognize Phenotype Candidates in the Auto-Immune Literature Using SVM Re-Ranking
Source: PLoS One. 2013 Oct 14;8(10):e72965. doi: 10.1371/journal.pone.0072965 (PMC3796529; doi:10.1371/journal.pone.0072965)
Supplement: Data S1 — Annotated data for the auto-immune corpus of PubMed abstracts. (ZIP) [file pone.0072965.s001.zip › PM_2012_NE/PMC1180598.ann]

T1	DISEASE 66 95	Graves and Hashimoto Diseases
T2	GGP 25 62	Common and Unique Susceptibility Loci
T3	ORGANISM 152 170	Multiplex Families
T4	DISEASE 186 213	autoimmune thyroid diseases
T5	DISEASE 215 220	AITDs
T6	DISEASE 234 248	Graves disease
T7	DISEASE 250 252	GD
T8	DISEASE 258 279	Hashimoto thyroiditis
T9	DISEASE 281 283	HT
T10	GGP 339 357	predisposing genes
T11	GGP 416 420	loci
T12	DISEASE 459 463	AITD
T13	ORGANISM 484 502	multiplex families
T14	GGP 630 645	candidate genes
T15	ORGANISM 737 755	multiplex families
T16	DISEASE 761 765	AITD
T17	ORGANISM 771 782	individuals
T18	GGP 804 826	microsatellite markers
T19	GGP 834 838	loci
T20	DISEASE 870 874	AITD
T21	GGP 891 905	chromosomes 6p
T22	GGP 882 886	loci
T23	DISEASE 958 960	GD
T24	DISEASE 965 967	HT
T25	GGP 1060 1064	loci
T26	DISEASE 1098 1100	GD
T27	GGP 1105 1107	7q
T28	GGP 1120 1123	14q
T29	GGP 1140 1143	20q
T30	ORGANISM 1173 1181	families
T31	ORGANISM 1159 1165	subset
T32	GGP 1188 1193	locus
T33	GGP 1197 1200	12q
T34	DISEASE 1233 1235	HT
T35	GGP 1338 1341	20q
T36	GGP 1438 1440	6p
T37	GGP 1519 1521	6p
T38	GGP 1536 1542	AITD-1
T39	GGP 1547 1551	GD-1
T40	GGP 1576 1578	Xq
T41	DISEASE 1717 1719	GD
T42	DISEASE 1724 1726	HT
T43	GGP 1880 1905	serious candidate regions
T44	GGP 586 590	loci
T45	GGP 655 662	regions
T46	GGP 1483 1489	region
T47	GGP 1693 1698	genes
T48	GGP 1797 1801	loci
T49	GGP 1910 1914	gene
T50	GGP 907 909	8q
T51	GGP 915 918	10q
#1	AnnotatorNotes T31	underspecified
T52	GGP 1343 1347	GD-2
T53	GGP 1353 1368	12q (HT-2) loci
T54	GGP 1445 1453	14q loci
T55	GGP 1526 1534	14q loci
T56	GGP 1580 1584	GD-3
T57	GGP 1590 1605	13q (HT-1) loci
#2	AnnotatorNotes T45	underspecified
#3	AnnotatorNotes T46	underspecified
#4	AnnotatorNotes T43	underspecified
