# Supplementary material for: Learning to Recognize Phenotype Candidates in the Auto-Immune Literature Using SVM Re-Ranking
Source: PLoS One. 2013 Oct 14;8(10):e72965. doi: 10.1371/journal.pone.0072965 (PMC3796529; doi:10.1371/journal.pone.0072965)
Supplement: Data S1 — Annotated data for the auto-immune corpus of PubMed abstracts. (ZIP) [file pone.0072965.s001.zip › PM_2012_NE/PMC1180694.ann]

T1	GGP 25 31	CARD15
T2	GGP 36 63	Pleiotropic Autoimmune Gene
T3	BF 77 114	Susceptibility to Psoriatic Arthritis
#1	AnnotatorNotes T3	phenotype
T5	DISEASE 154 173	psoriatic arthritis
T6	DISEASE 175 178	PsA
T7	GGP 191 211	susceptibility locus
T8	GGP 215 218	16q
T9	GGP 241 247	CARD15
T10	GGP 251 270	susceptibility gene
T11	DISEASE 274 287	Crohn disease
T12	GGP 310 336	common susceptibility gene
T13	DISEASE 345 348	PsA
T14	DISEASE 353 366	Crohn disease
T15	ORGANISM 464 472	subjects
T16	DISEASE 478 483	Crohn
T17	DISEASE 451 460	psoriasis
T18	ORGANISM 501 509	patients
T19	DISEASE 515 518	PsA
T20	ORGANISM 527 543	healthy controls
T21	GGP 582 619	common, independent sequence variants
T22	GGP 623 629	CARD15
T23	GGP 631 636	R702W
T24	GGP 638 651	leu1007fsinsC
T25	GGP 657 662	G908R
T26	DISEASE 831 834	PsA
T27	GGP 867 878	CARD15 gene
T28	ORGANISM 909 917	controls
T29	ORGANISM 817 825	probands
T30	GGP 1005 1010	R702W
T31	GGP 1012 1025	leu1007fsinsC
T32	GGP 1031 1036	G908R
T33	ORGANISM 1085 1093	patients
T34	DISEASE 1099 1102	PsA
T35	ORGANISM 1164 1180	control patients
T36	GGP 1182 1188	CARD15
T37	BF 1199 1220	susceptibility to PsA
#2	AnnotatorNotes T37	phenotype
T39	GGP 1236 1247	HLA-Cw*0602
T40	GGP 1255 1261	CARD15
T41	GGP 1275 1302	pleiotropic autoimmune gene
T42	GGP 1320 1332	non-MHC gene
T43	DISEASE 1355 1358	PsA
T4	GGP 225 231	region
T44	GGP 724 747	allele-specific primers
T45	GGP 852 859	variant
T46	GGP 983 989	Allele
T38	GGP 688 698	polymerase
#3	AnnotatorNotes T28	underspecified
#4	AnnotatorNotes T45	underspecified
#5	AnnotatorNotes T4	underspecified
