# Supplementary material for: Learning to Recognize Phenotype Candidates in the Auto-Immune Literature Using SVM Re-Ranking
Source: PLoS One. 2013 Oct 14;8(10):e72965. doi: 10.1371/journal.pone.0072965 (PMC3796529; doi:10.1371/journal.pone.0072965)
Supplement: Data S1 — Annotated data for the auto-immune corpus of PubMed abstracts. (ZIP) [file pone.0072965.s001.zip › PM_2012_NE/PMC1180760.ann]

T1	GGP 54 74	Toll-like receptor 5
T2	DISEASE 108 136	systemic lupus erythematosus
T3	BF 94 104	resistance
#1	AnnotatorNotes T3	phenotype
T4	DISEASE 148 176	Systemic lupus erythematosus
T5	DISEASE 178 181	SLE
T6	DISEASE 189 207	autoimmune disease
T7	GGP 251 273	susceptibility gene(s)
T8	GGP 285 312	chromosome 1q41–1q42 region
T9	GGP 314 334	Toll-like receptor 5
T10	GGP 336 340	TLR5
T11	GGP 347 369	innate immune receptor
T12	GGP 374 393	bacterial flagellin
T13	GGP 403 418	chromosome 1q41
T14	BF 480 489	signaling
#2	AnnotatorNotes T14	phenotype
T15	GGP 491 504	allele C1174T
T16	DISEASE 550 559	infection
T17	ORGANISM 611 617	cohort
T18	ORGANISM 633 650	affected patients
T19	ORGANISM 664 683	unaffected siblings
T20	ORGANISM 692 699	parents
T21	GGP 715 727	allele 1174C
T22	GGP 737 742	1174T
T23	GGP 27 37	stop codon
T24	GGP 753 763	stop codon
T25	ORGANISM 800 822	SLE-affected offspring
T26	GGP 895 902	alleles
T27	GGP 922 926	TLR5
T28	GGP 441 451	stop codon
T29	BF 948 973	preferential transmission
#3	AnnotatorNotes T29	phenotype
T30	GGP 1002 1014	allele 1174C
T31	ORGANISM 1053 1073	unaffected offspring
T32	GGP 1144 1150	allele
T33	GGP 1164 1169	1174T
T34	ORGANISM 1177 1185	probands
T35	ORGANISM 1217 1239	unaffected individuals
T36	ORGANISM 1359 1367	Subjects
T37	GGP 1377 1392	TLR5 stop codon
T38	BF 1402 1457	significantly lower levels of proinflammatory cytokines
T39	ORGANISM 1477 1488	individuals
T40	GGP 1498 1516	wild-type genotype
T41	GGP 1560 1575	TLR5 stop codon
T42	DISEASE 1643 1646	SLE
T43	BF 1608 1618	protection
#4	AnnotatorNotes T43	phenotype
T44	ORGANISM 1679 1698	lagellated bacteria
T45	BF 1707 1729	innate immune response
#5	AnnotatorNotes T45	phenotype
T46	DISEASE 1752 1755	SLE
#6	AnnotatorNotes T38	phenotype & symptom
#7	AnnotatorNotes T36	underspecified
