# Supplementary material for: Learning to Recognize Phenotype Candidates in the Auto-Immune Literature Using SVM Re-Ranking
Source: PLoS One. 2013 Oct 14;8(10):e72965. doi: 10.1371/journal.pone.0072965 (PMC3796529; doi:10.1371/journal.pone.0072965)
Supplement: Data S1 — Annotated data for the auto-immune corpus of PubMed abstracts. (ZIP) [file pone.0072965.s001.zip › PM_2012_NE/PMC1181914.ann]

T1	GGP 36 41	12q24
T2	DISEASE 47 75	Systemic Lupus Erythematosus
T3	DISEASE 77 80	SLE
T4	ORGANISM 114 153	Hispanic and European American Families
T5	DISEASE 165 193	Systemic lupus erythematosus
T6	GGP 195 198	SLE
T7	DISEASE 205 260	chronic, complex, and systemic human autoimmune disease
T9	GGP 519 542	SLE susceptibility loci
T10	ORGANISM 598 625	multiplex Hispanic families
T11	GGP 715 734	chromosomal regions
T12	GGP 879 884	12q24
T13	GGP 886 891	16p13
T14	GGP 897 905	16q12-21
T15	ORGANISM 962 979	European American
T16	GGP 1041 1046	12q24
T17	ORGANISM 1065 1069	EA-1
T18	ORGANISM 1106 1108	AA
T19	GGP 1155 1160	16p13
T20	GGP 1169 1177	16q12-21
T21	ORGANISM 1195 1199	EA-1
T22	ORGANISM 1203 1205	AA
T23	GGP 1258 1266	16q12-21
T24	GGP 1383 1388	12q24
T25	ORGANISM 1400 1437	combined (Hispanic and EA-1) families
T26	GGP 1665 1670	12q24
T27	ORGANISM 1723 1761	independent European American families
T28	ORGANISM 1763 1767	EA-2
T29	GGP 1925 1949	SLE susceptibility locus
T30	GGP 1953 1958	12q24
T31	GGP 1972 1977	SLEB4
T32	DISEASE 1995 2000	lupus
T33	ORGANISM 2016 2055	Hispanic and European American families
T34	GGP 584 591	markers
T35	GGP 686 692	allele
T36	GGP 736 741	12q24
T37	GGP 743 748	16p13
T38	GGP 754 762	16q12-21
T39	ORGANISM 1713 1716	set
#1	AnnotatorNotes T34	underspecified
T8	ORGANISM 981 985	EA-1
T40	ORGANISM 994 1024	African American (AA) families
T41	BF 419 435	disease severity
#2	AnnotatorNotes T41	phenotype
