# Supplementary material for: Learning to Recognize Phenotype Candidates in the Auto-Immune Literature Using SVM Re-Ranking
Source: PLoS One. 2013 Oct 14;8(10):e72965. doi: 10.1371/journal.pone.0072965 (PMC3796529; doi:10.1371/journal.pone.0072965)
Supplement: Data S1 — Annotated data for the auto-immune corpus of PubMed abstracts. (ZIP) [file pone.0072965.s001.zip › PM_2012_NE/PMC1182008.ann]

T1	GGP 128 143	Microsatellites
T2	DISEASE 49 64	Complex Disease
T3	DISEASE 294 309	complex disease
T4	GGP 364 379	microsatellites
T5	ORGANISM 428 436	families
T6	ORGANISM 442 456	multiple cases
T7	DISEASE 460 480	rheumatoid arthritis
T8	DISEASE 482 484	RA
T9	GGP 577 591	microsatellite
T10	ORGANISM 604 615	same cohort
T11	GGP 643 651	HLA*DRB1
T12	GGP 657 686	major RA susceptibility locus
T13	GGP 791 805	microsatellite
T14	GGP 830 834	loci
T15	GGP 952 966	microsatellite
T16	GGP 1175 1190	microsatellites
T17	ORGANISM 1768 1775	parents
T18	GGP 1759 1762	DNA
T19	DISEASE 1726 1751	late-age-at-onset disease
T20	GGP 717 725	interval
T21	GGP 752 774	50-cM linkage interval
T22	GGP 1227 1233	marker
T23	GGP 1277 1281	loci
T24	GGP 1587 1594	markers
T25	GGP 1829 1833	loci
T26	GGP 1972 1976	gene
#1	AnnotatorNotes T22	underspecified
#2	AnnotatorNotes T24	underspecified
#3	AnnotatorNotes T6	underspecified
