# Supplementary material for: Learning to Recognize Phenotype Candidates in the Auto-Immune Literature Using SVM Re-Ranking
Source: PLoS One. 2013 Oct 14;8(10):e72965. doi: 10.1371/journal.pone.0072965 (PMC3796529; doi:10.1371/journal.pone.0072965)
Supplement: Data S1 — Annotated data for the auto-immune corpus of PubMed abstracts. (ZIP) [file pone.0072965.s001.zip › PM_2012_NE/PMC1182029.ann]

T1	GGP 74 102	Protein Tyrosine Phosphatase
T2	DISEASE 115 124	Human SLE
T4	ORGANISM 153 197	independent North American white individuals
T5	DISEASE 203 231	systemic lupus erythematosus
T6	DISEASE 233 236	SLE
T7	GGP 246 252	PTPN22
T8	ORGANISM 328 353	white control individuals
T9	DISEASE 389 392	SLE
T10	GGP 432 448	minor (T) allele
T11	ORGANISM 474 483	SLE cases
T12	ORGANISM 497 505	controls
T13	GGP 528 536	T allele
T14	GGP 538 542	W620
T15	DISEASE 562 565	SLE
T16	GGP 655 661	allele
T17	DISEASE 788 803	type 1 diabetes
T18	DISEASE 808 828	rheumatoid arthritis
T19	GGP 874 880	PTPN22
T20	BF 961 973	autoimmunity
#1	AnnotatorNotes T20	phenotype & symptom
T21	GGP 103 109	PTPN22
#2	AnnotatorNotes T12	underspecified
T3	ANATOMY 924 937	immune system
