# Supplementary material for: Learning to Recognize Phenotype Candidates in the Auto-Immune Literature Using SVM Re-Ranking
Source: PLoS One. 2013 Oct 14;8(10):e72965. doi: 10.1371/journal.pone.0072965 (PMC3796529; doi:10.1371/journal.pone.0072965)
Supplement: Data S1 — Annotated data for the auto-immune corpus of PubMed abstracts. (ZIP) [file pone.0072965.s001.zip › PM_2012_NE/PMC1182059.ann]

T1	GGP 29 39	IL12B Gene
T2	DISEASE 59 65	Asthma
T3	GGP 81 91	IL12B gene
T4	GGP 95 113	chromosome 5q31-33
T5	GGP 126 137	p40 subunit
T6	GGP 141 155	interleukin 12
T7	GGP 160 185	immunomodulatory cytokine
T8	GGP 219 229	IL12B gene
T9	DISEASE 269 275	asthma
T10	GGP 333 343	IL12B gene
T11	ORGANISM 357 365	children
T12	DISEASE 392 398	Asthma
T13	ORGANISM 438 445	parents
T14	DISEASE 620 626	asthma
T15	BF 631 656	asthma-related phenotypes
#1	AnnotatorNotes T15	phenotype
T16	ORGANISM 744 779	adult moderate-to-severe asthmatics
T17	ORGANISM 789 810	nonasthmatic controls
T18	ORGANISM 815 821	whites
T19	ORGANISM 829 840	CAMP cohort
T20	GGP 862 867	IL12B
T21	GGP 846 854	A allele
T22	ORGANISM 912 930	asthmatic children
T23	BF 1112 1128	atopy phenotypes
#2	AnnotatorNotes T23	phenotype
T24	GGP 1185 1195	IL12B_4237
T25	GGP 1200 1210	IL12B_6402
T26	BF 1232 1257	asthma-severity phenotype
#3	AnnotatorNotes T26	phenotype
T27	ORGANISM 1261 1267	whites
T28	ORGANISM 1322 1344	white adult asthmatics
T29	ORGANISM 1296 1318	independent population
T30	GGP 1346 1351	IL12B
T31	GGP 1362 1383	important asthma gene
T32	GGP 294 303	haplotype
T33	ORGANISM 457 463	family
T34	GGP 510 519	haplotype
T35	GGP 589 598	haplotype
T36	ORGANISM 711 715	case
T37	ORGANISM 716 723	control
T38	GGP 982 992	haplotypes
#4	AnnotatorNotes T36	underspecified
#5	AnnotatorNotes T37	underspecified
