# Supplementary material for: Learning to Recognize Phenotype Candidates in the Auto-Immune Literature Using SVM Re-Ranking
Source: PLoS One. 2013 Oct 14;8(10):e72965. doi: 10.1371/journal.pone.0072965 (PMC3796529; doi:10.1371/journal.pone.0072965)
Supplement: Data S1 — Annotated data for the auto-immune corpus of PubMed abstracts. (ZIP) [file pone.0072965.s001.zip › PM_2012_NE/PMC1196380.ann]

T1	GGP 80 85	HLA-G
T2	GGP 92 118	Asthma Susceptibility Gene
T3	GGP 122 137	Chromosome 6p21
T4	DISEASE 149 155	Asthma
T5	ORGANISM 182 188	people
T6	ORGANISM 371 377	family
T7	ORGANISM 382 386	twin
T8	DISEASE 470 476	asthma
T9	GGP 503 518	chromosome 6p21
T10	BF 481 499	related phenotypes
#1	AnnotatorNotes T10	phenotype
T11	GGP 726 752	asthma susceptibility loci
T12	GGP 854 859	HLA-G
T13	GGP 871 931	asthma and bronchial hyperresponsiveness susceptibility gene
T14	GGP 939 969	human leukocyte antigen region
T15	GGP 973 988	chromosome 6p21
T16	DISEASE 1057 1078	inflammatory diseases
T17	ORGANISM 820 839	independent samples
#2	AnnotatorNotes T17	underspecified
T18	BF 443 457	susceptibility
#3	AnnotatorNotes T18	phenotype
T19	GGP 592 598	region
#4	AnnotatorNotes T19	underspecified
T20	GGP 636 641	genes
T21	BF 345 353	severity
#5	AnnotatorNotes T21	phenotype
