# Supplementary material for: Learning to Recognize Phenotype Candidates in the Auto-Immune Literature Using SVM Re-Ranking
Source: PLoS One. 2013 Oct 14;8(10):e72965. doi: 10.1371/journal.pone.0072965 (PMC3796529; doi:10.1371/journal.pone.0072965)
Supplement: Data S1 — Annotated data for the auto-immune corpus of PubMed abstracts. (ZIP) [file pone.0072965.s001.zip › PM_2012_NE/PMC1196404.ann]

T1	GGP 46 63	Tyrosine Kinase 2
T2	DISEASE 125 153	Systemic Lupus Erythematosus
T3	DISEASE 165 193	Systemic lupus erythematosus
T4	GGP 195 198	SLE
T5	DISEASE 205 240	complex systemic autoimmune disease
T6	GGP 321 324	SLE
T7	GGP 385 409	SLE susceptibility genes
T8	GGP 353 372	chromosomal regions
T9	DISEASE 510 513	SLE
T10	GGP 483 505	susceptibility alleles
T11	BF 515 556	Increased production of type I interferon
T12	GGP 558 561	IFN
T14	BF 567 600	expression of IFN-inducible genes
#1	AnnotatorNotes T14	phenotype
T15	DISEASE 625 628	SLE
T16	GGP 769 779	type I IFN
T17	ORGANISM 795 835	Swedish, Finnish, and Icelandic patients
T18	DISEASE 841 844	SLE
T19	ORGANISM 853 878	unaffected family members
T20	ORGANISM 891 920	unrelated control individuals
T21	DISEASE 960 963	SLE
T22	GGP 989 1006	tyrosine kinase 2
T23	DISEASE 1181 1184	SLE
T24	GGP 1186 1190	TYK2
T25	GGP 1204 1231	type I IFN receptor complex
T26	GGP 1236 1240	IRF5
T27	BF 1259 1285	type I IFN gene expression
#2	AnnotatorNotes T27	phenotype
T28	DISEASE 1336 1339	SLE
T29	GGP 1376 1386	type I IFN
T30	GGP 68 104	Interferon Regulatory Factor 5 Genes
T31	GGP 1009 1013	TYK2
T32	GGP 1020 1058	IFN regulatory factor 5 ( IRF5 ) genes
T33	ORGANISM 307 315	families
T34	ORGANISM 448 459	populations
#3	AnnotatorNotes T11	phenotype & symptom
T13	BF 655 677	molecular pathogenesis
#4	AnnotatorNotes T13	symptom & phenotype
T35	GGP 754 759	genes
