# Supplementary material for: Learning to Recognize Phenotype Candidates in the Auto-Immune Literature Using SVM Re-Ranking
Source: PLoS One. 2013 Oct 14;8(10):e72965. doi: 10.1371/journal.pone.0072965 (PMC3796529; doi:10.1371/journal.pone.0072965)
Supplement: Data S1 — Annotated data for the auto-immune corpus of PubMed abstracts. (ZIP) [file pone.0072965.s001.zip › PM_2012_NE/PMC1196419.ann]

T1	GGP 71 101	Human Leukocyte Antigen Region
T2	DISEASE 106 120	Graves Disease
T3	GGP 136 174	human leukocyte antigen class II genes
T4	DISEASE 216 230	Graves disease
T5	GGP 232 234	GD
T6	ORGANISM 381 389	patients
T7	DISEASE 395 397	GD
T8	ORGANISM 406 422	control subjects
T9	GGP 445 449	DRB1
T10	DISEASE 508 510	GD
T11	GGP 677 681	DRB1
T12	GGP 685 689	DQA1
T13	GGP 701 705	DQB1
T14	GGP 766 803	exon 2–encoded peptide-binding domain
T15	GGP 807 811	DRB1
T16	DISEASE 928 930	GD
T17	GGP 939 950	amino acids
T18	DISEASE 1032 1034	GD
T19	GGP 995 1006	amino acids
T20	GGP 1119 1131	position β74
T21	GGP 1187 1199	position β74
T22	GGP 1203 1209	exon 2
T23	GGP 1217 1230	DRB1 molecule
T24	BF 1271 1295	autoantigen presentation
#1	AnnotatorNotes T24	phenotype
T25	GGP 1299 1303	DRB1
T26	ANATOMY 1307 1320	T lymphocytes
T27	GGP 1372 1376	DQA1
T28	GGP 1416 1420	DRB1
T29	BF 1433 1443	expression
#2	AnnotatorNotes T29	phenotype
T30	GGP 175 179	DRB1
T31	GGP 181 185	DQB1
T32	GGP 191 195	DQA1
#3	AnnotatorNotes T8	underspecified
T33	GGP 451 455	DQB1
T34	GGP 461 470	DQA1 loci
T35	ORGANISM 835 842	subject
