# Supplementary material for: Learning to Recognize Phenotype Candidates in the Auto-Immune Literature Using SVM Re-Ranking
Source: PLoS One. 2013 Oct 14;8(10):e72965. doi: 10.1371/journal.pone.0072965 (PMC3796529; doi:10.1371/journal.pone.0072965)
Supplement: Data S1 — Annotated data for the auto-immune corpus of PubMed abstracts. (ZIP) [file pone.0072965.s001.zip › PM_2012_NE/PMC1199294.ann]

T1	ORGANISM 37 45	Families
T2	DISEASE 53 80	Multiple Autoimmune Disease
T3	GGP 125 143	PTPN22 620W Allele
T4	BF 160 190	Multiple Autoimmune Phenotypes
#1	AnnotatorNotes T4	phenotype
T5	DISEASE 202 222	Autoimmune disorders
T6	GGP 474 512	human leukocyte antigen class II genes
T7	DISEASE 580 599	autoimmune diseases
T8	ORGANISM 655 673	multiplex families
T9	DISEASE 691 718	Multiple Autoimmune Disease
T10	DISEASE 776 795	autoimmune diseases
T11	ORGANISM 825 833	families
T12	DISEASE 863 883	rheumatoid arthritis
T13	DISEASE 885 887	RA
T14	DISEASE 890 918	systemic lupus erythematosus
T15	DISEASE 920 923	SLE
T16	DISEASE 926 941	type 1 diabetes
T17	DISEASE 943 946	T1D
T18	DISEASE 949 967	multiple sclerosis
T19	DISEASE 969 971	MS
T20	DISEASE 974 1000	autoimmune thyroid disease
T21	DISEASE 1002 1023	Hashimoto thyroiditis
T22	DISEASE 1027 1041	Graves disease
T23	DISEASE 1044 1055	juvenile RA
T24	DISEASE 1057 1083	inflammatory bowel disease
T25	DISEASE 1085 1098	Crohn disease
T26	DISEASE 1102 1120	ulcerative colitis
T27	DISEASE 1123 1132	psoriasis
T28	DISEASE 1138 1162	primary Sjögren syndrome
T29	GGP 1292 1312	tyrosine phosphatase
T30	GGP 1314 1320	PTPN22
T31	BF 1352 1372	autoimmune phenotype
#2	AnnotatorNotes T31	phenotype
T32	ORGANISM 1383 1391	families
T33	DISEASE 1393 1396	T1D
T34	DISEASE 1398 1400	RA
T35	DISEASE 1402 1405	SLE
T36	DISEASE 1411 1432	Hashimoto thyroiditis
T37	DISEASE 1434 1436	MS
T38	GGP 1471 1489	PTPN22 risk allele
T39	DISEASE 1575 1595	autoimmune disorders
T40	DISEASE 1619 1621	MS
T41	BF 1633 1645	pathogenesis
#3	AnnotatorNotes T41	phenotype & symptom
T42	DISEASE 1668 1670	RA
T43	DISEASE 1672 1675	SLE
T44	DISEASE 1681 1684	T1D
T45	GGP 1686 1689	DNA
T46	ORGANISM 1716 1730	MADGC families
T47	BF 1894 1915	autoimmune phenotypes
#4	AnnotatorNotes T47	phenotype
T48	GGP 352 375	common underlying genes
T49	GGP 442 449	alleles
T51	GGP 1264 1269	R620W
T52	GGP 1844 1867	complex genetic factors
