# Supplementary material for: Learning to Recognize Phenotype Candidates in the Auto-Immune Literature Using SVM Re-Ranking
Source: PLoS One. 2013 Oct 14;8(10):e72965. doi: 10.1371/journal.pone.0072965 (PMC3796529; doi:10.1371/journal.pone.0072965)
Supplement: Data S1 — Annotated data for the auto-immune corpus of PubMed abstracts. (ZIP) [file pone.0072965.s001.zip › PM_2012_NE/PMC1199307.ann]

T1	BF 84 100	Immune Responses
#1	AnnotatorNotes T1	phenotype
T2	DISEASE 136 142	Asthma
T3	ORGANISM 226 234	Children
T4	DISEASE 310 316	asthma
T5	GGP 512 526	candidate loci
T6	BF 548 565	cytokine response
#2	AnnotatorNotes T6	phenotype
T7	BF 601 618	atopic phenotypes
#3	AnnotatorNotes T7	phenotype
T9	ORGANISM 650 693	C hildhood O nset of Ast hma (COAST) cohort
T10	ORGANISM 697 705	children
T11	BF 800 828	early-life immune phenotypes
#4	AnnotatorNotes T11	phenotype
T12	DISEASE 1069 1085	viral infections
T13	ORGANISM 1092 1106	COAST children
T14	DISEASE 1196 1212	viral infections
T15	DISEASE 1455 1461	asthma
T8	GGP 25 29	Gene
T17	GGP 756 760	loci
T18	GGP 1019 1023	loci
#6	AnnotatorNotes T17	underspecified
#7	AnnotatorNotes T18	underspecified
T19	GGP 1157 1161	loci
#8	AnnotatorNotes T19	underspecified
T20	GGP 1337 1341	gene
T16	ANATOMY 1407 1420	immune system
T21	GGP 475 484	genotypes
