# Supplementary material for: Learning to Recognize Phenotype Candidates in the Auto-Immune Literature Using SVM Re-Ranking
Source: PLoS One. 2013 Oct 14;8(10):e72965. doi: 10.1371/journal.pone.0072965 (PMC3796529; doi:10.1371/journal.pone.0072965)
Supplement: Data S1 — Annotated data for the auto-immune corpus of PubMed abstracts. (ZIP) [file pone.0072965.s001.zip › PM_2012_NE/PMC1199367.ann]

T1	GGP 43 64	Type 1 Diabetes Locus
T2	GGP 72 89	IL2RA/CD25 Region
T3	DISEASE 202 217	type 1 diabetes
T4	DISEASE 219 222	T1D
T5	DISEASE 234 252	autoimmune disease
T6	GGP 268 293	biological candidate gene
T7	GGP 302 306	CD25
T8	GGP 335 341	IL-2Rα
T9	GGP 350 401	high-affinity interleukin-2 (IL-2) receptor complex
T10	GGP 326 333	subunit
T11	ORGANISM 480 502	T1D sample collections
T12	ORGANISM 523 528	cases
T13	ORGANISM 533 541	controls
T14	ORGANISM 550 568	multiplex families
T15	GGP 752 761	T1D locus
T16	GGP 769 780	CD25 region
T17	GGP 784 800	chromosome 10p15
T18	ORGANISM 839 856	family collection
T19	GGP 180 185	genes
T20	ORGANISM 705 728	case-control collection
T21	GGP 954 964	chromosome
T22	GGP 1041 1055	causal variant
T23	GGP 1063 1069	region
T24	GGP 294 299	IL2RA
#1	AnnotatorNotes T12	underspecified
#2	AnnotatorNotes T13	underspecified
#3	AnnotatorNotes T20	underspecified
#4	AnnotatorNotes T22	underspecified
#5	AnnotatorNotes T23	underspecified
