# Supplementary material for: Learning to Recognize Phenotype Candidates in the Auto-Immune Literature Using SVM Re-Ranking
Source: PLoS One. 2013 Oct 14;8(10):e72965. doi: 10.1371/journal.pone.0072965 (PMC3796529; doi:10.1371/journal.pone.0072965)
Supplement: Data S1 — Annotated data for the auto-immune corpus of PubMed abstracts. (ZIP) [file pone.0072965.s001.zip › PM_2012_NE/PMC1216068.ann]

T1	GGP 72 76	Gene
T2	GGP 88 116	Protein Tyrosine Phosphatase
T3	GGP 119 125	PTPN22
T4	GGP 147 167	Rheumatoid Arthritis
T5	DISEASE 179 199	Rheumatoid arthritis
T6	DISEASE 201 203	RA
T7	DISEASE 224 251	systemic autoimmune disease
T8	ORGANISM 274 290	adult population
T9	GGP 353 358	genes
T10	BF 371 388	RA susceptibility
#1	AnnotatorNotes T10	phenotype
T11	DISEASE 493 495	RA
T12	ORGANISM 502 519	white individuals
T13	ORGANISM 561 574	second sample
T14	BF 637 654	RA susceptibility
#2	AnnotatorNotes T14	phenotype
T15	GGP 664 676	minor allele
T16	GGP 698 704	PTPN22
T17	GGP 803 854	hematopoietic-specific protein tyrosine phosphatase
T18	GGP 870 873	Lyp
T19	GGP 893 904	risk allele
T20	ORGANISM 934 951	white individuals
T21	ORGANISM 961 979	general population
T22	ORGANISM 995 1012	white individuals
T23	DISEASE 1018 1020	RA
T24	GGP 1035 1056	P1 proline-rich motif
T25	GGP 1096 1099	Csk
T26	GGP 1128 1136	proteins
T27	BF 1180 1197	T-cell activation
#3	AnnotatorNotes T27	phenotype
T28	GGP 1203 1215	minor allele
T29	DISEASE 1255 1270	type 1 diabetes
T30	GGP 1300 1311	phosphatase
T32	ORGANISM 1396 1403	carrier
T33	DISEASE 1415 1433	autoimmune disease
#5	AnnotatorNotes T13	underspecified
T34	ORGANISM 532 536	case
#6	AnnotatorNotes T34	underspecified
T35	ORGANISM 537 544	control
#7	AnnotatorNotes T35	underspecified
T31	ANATOMY 1351 1364	immune system
