# Supplementary material for: Learning to Recognize Phenotype Candidates in the Auto-Immune Literature Using SVM Re-Ranking
Source: PLoS One. 2013 Oct 14;8(10):e72965. doi: 10.1371/journal.pone.0072965 (PMC3796529; doi:10.1371/journal.pone.0072965)
Supplement: Data S1 — Annotated data for the auto-immune corpus of PubMed abstracts. (ZIP) [file pone.0072965.s001.zip › PM_2012_NE/PMC1226097.ann]

T1	DISEASE 96 111	Complex Disease
T2	DISEASE 157 170	Crohn Disease
T3	GGP 175 188	Chromosome 16
T4	DISEASE 209 257	familial, non-Mendelian (i.e., complex) diseases
T5	GGP 301 308	regions
T6	GGP 319 339	susceptibility genes
T7	SYNDROME 352 383	rare, high-penetrance syndromes
T8	BF 392 413	Mendelian inheritance
#1	AnnotatorNotes T8	phenotype
T9	GGP 423 428	BRCA1
T10	GGP 433 438	BRCA2
T11	DISEASE 522 540	multiple sclerosis
T12	DISEASE 551 567	complex diseases
T13	DISEASE 669 695	inflammatory bowel disease
T14	DISEASE 697 700	IBD
T15	GGP 718 725	regions
T16	GGP 793 815	pericentromeric region
T17	GGP 819 832	chromosome 16
T18	GGP 834 838	IBD1
T19	GGP 844 858	chromosome 12q
T20	DISEASE 860 864	IBD2
T21	DISEASE 881 897	complex diseases
T22	GGP 1186 1193	regions
T23	GGP 1255 1277	microsatellite markers
T24	ORGANISM 1285 1293	families
T25	ORGANISM 1351 1356	human
T26	GGP 1368 1402	Crohn disease susceptibility locus
T27	GGP 1406 1419	chromosome 16
T28	GGP 1512 1525	chromosome 12
T29	GGP 1624 1629	locus
T30	BF 1633 1669	susceptibility to ulcerative colitis
#2	AnnotatorNotes T30	phenotype
T32	BF 1834 1854	complex human traits
#3	AnnotatorNotes T32	phenotype
#4	AnnotatorNotes T5	underspecified
#5	AnnotatorNotes T15	underspecified
#6	AnnotatorNotes T22	underspecified
#7	AnnotatorNotes T29	underspecified
