# Supplementary material for: Learning to Recognize Phenotype Candidates in the Auto-Immune Literature Using SVM Re-Ranking
Source: PLoS One. 2013 Oct 14;8(10):e72965. doi: 10.1371/journal.pone.0072965 (PMC3796529; doi:10.1371/journal.pone.0072965)
Supplement: Data S1 — Annotated data for the auto-immune corpus of PubMed abstracts. (ZIP) [file pone.0072965.s001.zip › PM_2012_NE/PMC1226130.ann]

T1	GGP 92 118	Asthma-Susceptibility Loci
T2	DISEASE 185 191	Asthma
T3	GGP 239 265	asthma-susceptibility loci
T4	DISEASE 313 319	Asthma
T5	ORGANISM 378 386	families
T6	ORGANISM 407 425	extended pedigrees
T7	ORGANISM 392 399	nuclear
T8	ORGANISM 438 454	U.S. populations
T9	ORGANISM 456 472	African American
T10	ORGANISM 474 491	European American
T11	ORGANISM 497 505	Hispanic
T12	BF 537 553	asthma phenotype
#1	AnnotatorNotes T12	phenotype
T13	GGP 580 599	chromosomal regions
T14	GGP 694 706	disease loci
T15	GGP 780 807	asthma-susceptibility genes
T16	ORGANISM 816 833	ethnic population
T17	GGP 882 886	6p21
T18	ORGANISM 894 922	European American population
T19	GGP 927 932	11q21
T20	ORGANISM 940 967	African American population
T21	GGP 976 980	1p32
T22	ORGANISM 988 1007	Hispanic population
T23	GGP 1126 1130	5q31
T24	GGP 1132 1136	8p23
T25	GGP 1138 1143	12q22
T26	GGP 1149 1154	15q13
T27	GGP 1173 1180	regions
T28	DISEASE 1268 1274	asthma
T29	BF 1279 1297	related phenotypes
#2	AnnotatorNotes T29	phenotype
T30	GGP 1366 1392	asthma-susceptibility loci
T31	GGP 1518 1522	gene
#3	AnnotatorNotes T7	underspecified
#4	AnnotatorNotes T27	underspecified
T32	GGP 65 69	Gene
T33	GGP 70 74	Gene
T34	ORGANISM 1047 1064	affected-sib-pair
T35	GGP 1069 1074	locus
#5	AnnotatorNotes T35	underspecified
