# Supplementary material for: Learning to Recognize Phenotype Candidates in the Auto-Immune Literature Using SVM Re-Ranking
Source: PLoS One. 2013 Oct 14;8(10):e72965. doi: 10.1371/journal.pone.0072965 (PMC3796529; doi:10.1371/journal.pone.0072965)
Supplement: Data S1 — Annotated data for the auto-immune corpus of PubMed abstracts. (ZIP) [file pone.0072965.s001.zip › PM_2012_NE/PMC1234909.ann]

T1	ORGANISM 32 68	Closely Related Affected Individuals
T2	DISEASE 94 110	Complex Diseases
T3	ORGANISM 114 133	Founder Populations
T4	DISEASE 256 272	complex diseases
T5	GGP 231 251	genetic risk factors
T6	ORGANISM 276 295	founder populations
T7	GGP 347 366	parental haplotypes
T8	ORGANISM 391 409	affected offspring
T9	ORGANISM 472 490	affected offspring
T10	ORGANISM 564 602	randomly selected affected individuals
T11	ORGANISM 643 659	nuclear families
T12	ORGANISM 665 687	multiple affected sibs
T13	ORGANISM 698 707	pedigrees
T14	ORGANISM 731 750	founder populations
T15	ORGANISM 848 884	closely related affected individuals
T16	ORGANISM 924 960	closely related affected individuals
T17	ORGANISM 1059 1077	affected sib pairs
T18	ORGANISM 1090 1110	affected individuals
T19	ORGANISM 1138 1148	population
T20	ORGANISM 1276 1292	haplotype groups
T21	ORGANISM 1298 1325	closely related individuals
T22	ORGANISM 1392 1412	affected individuals
T23	ORGANISM 1420 1438	founder population
T24	ORGANISM 1443 1463	affected individuals
T25	GGP 1561 1564	HLA
T26	DISEASE 1568 1582	celiac disease
T27	GGP 1613 1616	HLA
T28	ORGANISM 1674 1694	affected individuals
T29	ORGANISM 1728 1744	Finnish pedigree
