# Supplementary material for: Learning to Recognize Phenotype Candidates in the Auto-Immune Literature Using SVM Re-Ranking
Source: PLoS One. 2013 Oct 14;8(10):e72965. doi: 10.1371/journal.pone.0072965 (PMC3796529; doi:10.1371/journal.pone.0072965)
Supplement: Data S1 — Annotated data for the auto-immune corpus of PubMed abstracts. (ZIP) [file pone.0072965.s001.zip › PM_2012_NE/PMC1235539.ann]

T1	GGP 49 72	Quantitative-Trait Loci
T2	DISEASE 84 90	Asthma
T3	GGP 126 149	quantitative-trait loci
T4	GGP 151 155	QTLs
T5	DISEASE 171 177	asthma
T6	ORGANISM 199 215	Chinese families
T7	DISEASE 221 227	asthma
T8	BF 272 297	asthma-related phenotypes
#1	AnnotatorNotes T8	phenotype
T9	BF 322 353	forced expiratory volume in 1 s
#2	AnnotatorNotes T9	phenotype
T10	BF 355 360	FEV 1
#3	AnnotatorNotes T10	phenotype
T11	BF 364 385	forced vital capacity
#4	AnnotatorNotes T11	phenotype
T12	BF 387 390	FVC
#5	AnnotatorNotes T12	phenotype
T13	BF 393 414	airway responsiveness
#6	AnnotatorNotes T13	phenotype
T14	CHED 431 443	methacholine
T15	BF 467 495	serum total immunoglobulin E
#7	AnnotatorNotes T15	phenotype
T16	BF 497 501	TIgE
#8	AnnotatorNotes T16	phenotype
T17	BF 504 535	serum-specific immunoglobulin E
#9	AnnotatorNotes T17	phenotype
T18	BF 537 573	eosinophil count in peripheral blood
#10	AnnotatorNotes T18	phenotype
T19	ORGANISM 628 637	cockroach
T20	ORGANISM 639 669	Dermatophagoides pteronyssinus
T21	ORGANISM 675 685	D. farinae
T22	BF 734 755	airway responsiveness
#11	AnnotatorNotes T22	phenotype
T23	CHED 759 763	MTCH
T24	GGP 768 775	D2S1780
T25	GGP 779 791	chromosome 2
T26	GGP 879 883	QTLs
T27	GGP 885 893	D10S1435
T28	GGP 898 905	D22S685
T29	BF 911 916	FEV 1
#12	AnnotatorNotes T29	phenotype
T30	GGP 919 926	D16S412
T31	BF 932 935	FVC
#13	AnnotatorNotes T31	phenotype
T32	GGP 937 944	D19S433
T33	BF 950 979	airway responsiveness to MTCH
#14	AnnotatorNotes T33	phenotype
T35	GGP 981 987	D1S518
T36	BF 993 997	TIgE
#15	AnnotatorNotes T36	phenotype
T37	GGP 1003 1010	D4S1647
T38	BF 1016 1044	skin reactivity to cockroach
#16	AnnotatorNotes T38	phenotype
T40	BF 1114 1120	traits
#17	AnnotatorNotes T40	phenotype
T41	CHED 445 449	MTCH
