# Supplementary material for: Learning to Recognize Phenotype Candidates in the Auto-Immune Literature Using SVM Re-Ranking
Source: PLoS One. 2013 Oct 14;8(10):e72965. doi: 10.1371/journal.pone.0072965 (PMC3796529; doi:10.1371/journal.pone.0072965)
Supplement: Data S1 — Annotated data for the auto-immune corpus of PubMed abstracts. (ZIP) [file pone.0072965.s001.zip › PM_2012_NE/PMC1235552.ann]

T1	GGP 40 59	Susceptibility Gene
T2	GGP 61 66	SLEV1
T3	GGP 71 87	Chromosome 17p13
T4	ORGANISM 91 99	Families
T5	DISEASE 105 113	Vitiligo
T6	DISEASE 122 150	Systemic Lupus Erythematosus
T7	DISEASE 167 195	systemic lupus erythematosus
T8	DISEASE 197 200	SLE
T9	DISEASE 206 214	vitiligo
T10	DISEASE 219 239	autoimmune disorders
T11	GGP 374 394	susceptibility genes
T13	DISEASE 453 472	autoimmune diseases
T14	ORGANISM 557 565	minority
T15	ORGANISM 584 611	European-American pedigrees
T16	DISEASE 626 629	SLE
T17	ORGANISM 665 681	affected members
T18	DISEASE 687 695	vitiligo
T19	ORGANISM 724 733	pedigrees
T20	DISEASE 798 801	SLE
T21	DISEASE 806 814	vitiligo
T22	GGP 775 779	loci
T23	ORGANISM 637 647	collection
T24	GGP 908 929	microsatellite-marker
T25	ORGANISM 1003 1030	European-American pedigrees
T26	GGP 1071 1076	17p13
T27	BF 1301 1312	inheritance
#2	AnnotatorNotes T27	phenotype
T28	ORGANISM 1369 1378	pedigrees
T29	DISEASE 1422 1425	SLE
T30	DISEASE 1430 1438	vitiligo
T31	GGP 966 972	marker
T32	GGP 944 951	markers
#3	AnnotatorNotes T14	underspecified
#4	AnnotatorNotes T23	underspecified
#5	AnnotatorNotes T22	underspecified
#6	AnnotatorNotes T32	underspecified
#7	AnnotatorNotes T31	underspecified
