# Supplementary material for: Learning to Recognize Phenotype Candidates in the Auto-Immune Literature Using SVM Re-Ranking
Source: PLoS One. 2013 Oct 14;8(10):e72965. doi: 10.1371/journal.pone.0072965 (PMC3796529; doi:10.1371/journal.pone.0072965)
Supplement: Data S1 — Annotated data for the auto-immune corpus of PubMed abstracts. (ZIP) [file pone.0072965.s001.zip › PM_2012_NE/PMC1257539.ann]

T1	GGP 25 29	BLyS
T2	GGP 34 39	APRIL
T3	DISEASE 43 63	rheumatoid arthritis
T4	GGP 79 88	cytokines
T5	DISEASE 172 190	autoimmune disease
T6	BF 205 222	B cell activation
#1	AnnotatorNotes T6	phenotype
T7	DISEASE 227 229	RA
T8	ANATOMY 231 238	B cells
T9	BF 338 355	inflamed synovium
T10	BF 357 368	ectopic GCs
#2	AnnotatorNotes T10	symptom & phenotype
T11	BF 370 415	T cell–B cell aggregates lacking GC reactions
#4	AnnotatorNotes T11	symptom & phenotype
T12	BF 421 453	unorganized, diffuse infiltrates
#5	AnnotatorNotes T12	symptom & phenotype
T13	ANATOMY 470 477	tissues
T14	DISEASE 506 515	synovitis
T15	BF 520 545	BLyS and APRIL production
#6	AnnotatorNotes T15	phenotype
T16	BF 554 588	expression of APRIL/BLyS receptors
#7	AnnotatorNotes T16	phenotype
T18	GGP 610 614	BLyS
T19	GGP 619 624	APRIL
T20	ORGANISM 651 685	human synovium–SCID mouse chimeras
T21	GGP 695 771	APRIL and BLyS decoy receptor transmembrane activator and CAML interactor:Fc
T22	GGP 773 780	TACI:Fc
T23	DISEASE 783 797	GC + synovitis
T25	BF 806 829	highest levels of APRIL
T26	ANATOMY 855 865	CD83 + DCs
T27	GGP 867 871	BLyS
T28	ANATOMY 905 921	all tissue types
T29	ANATOMY 951 969	CD68 + macrophages
T30	DISEASE 974 988	GC + synovitis
T24	GGP 1005 1012	TACI:Fc
T31	BF 1025 1039	GC destruction
#8	AnnotatorNotes T31	symptom
T32	BF 1065 1091	IFN-γ and Ig transcription
#9	AnnotatorNotes T32	phenotype
T33	GGP 1120 1125	APRIL
T34	GGP 1130 1134	BLyS
T35	DISEASE 1138 1169	aggregate and diffuse synovitis
T36	BF 1175 1184	Ig levels
#10	AnnotatorNotes T36	symptom & phenotype
T37	BF 1209 1225	IFN-γ production
#11	AnnotatorNotes T37	phenotype
T38	ANATOMY 1303 1317	TACI + T cells
T39	DISEASE 1321 1352	aggregate and diffuse synovitis
T40	DISEASE 1374 1388	GC + synovitis
T41	GGP 1406 1410	BLyS
T42	GGP 1415 1420	APRIL
T45	DISEASE 1513 1515	RA
T43	ANATOMY 1430 1436	B cell
T46	ANATOMY 1448 1454	T cell
#3	AnnotatorNotes T25	symptom & phenotype
T44	GGP 89 112	B lymphocyte stimulator
T47	GGP 114 118	BLyS
T48	GGP 124 155	a proliferation-inducing ligand
T49	GGP 157 162	APRIL
#12	AnnotatorNotes T9	symptom & phenotype
