# Supplementary material for: Learning to Recognize Phenotype Candidates in the Auto-Immune Literature Using SVM Re-Ranking
Source: PLoS One. 2013 Oct 14;8(10):e72965. doi: 10.1371/journal.pone.0072965 (PMC3796529; doi:10.1371/journal.pone.0072965)
Supplement: Data S1 — Annotated data for the auto-immune corpus of PubMed abstracts. (ZIP) [file pone.0072965.s001.zip › PM_2012_NE/PMC1275606.ann]

T1	GGP 25 31	PTPN22
T2	DISEASE 98 118	Rheumatoid Arthritis
T3	GGP 134 146	minor allele
T5	GGP 227 283	hematopoietic-specific protein tyrosine phosphatase gene
T6	GGP 285 291	PTPN22
T7	DISEASE 327 346	autoimmune diseases
T8	DISEASE 358 378	rheumatoid arthritis
T9	DISEASE 380 382	RA
T10	GGP 462 468	PTPN22
T11	GGP 497 508	phosphatase
T12	BF 531 543	autoimmunity
#1	AnnotatorNotes T12	phenotype & symptom
T13	GGP 592 598	PTPN22
T14	DISEASE 632 634	RA
T15	GGP 653 667	coding regions
T16	GGP 676 680	gene
T17	ORGANISM 687 716	white North American patients
T18	DISEASE 722 724	RA
T19	GGP 802 818	catalytic domain
T20	GGP 857 863	PTPN22
T21	ORGANISM 871 879	patients
T22	DISEASE 885 887	RA
T23	ORGANISM 896 925	individually matched controls
T24	GGP 966 973	markers
T25	ORGANISM 1011 1019	patients
T26	DISEASE 1025 1027	RA
T27	ORGANISM 1038 1067	individually matched controls
T28	GGP 1144 1161	PTPN22 haplotypes
T29	ORGANISM 1165 1186	white North Americans
T30	GGP 1197 1206	haplotype
T31	GGP 1248 1264	W620 risk allele
T32	GGP 1395 1406	R620 allele
T33	ORGANISM 927 939	sample set 1
T34	ORGANISM 1069 1081	sample set 2
T35	ORGANISM 1310 1321	sample sets
T36	GGP 1339 1348	haplotype
T37	GGP 1494 1500	PTPN22
T38	DISEASE 1505 1507	RA
T39	ORGANISM 1547 1552	cases
T40	ORGANISM 1557 1565	controls
T41	ORGANISM 1584 1595	sample sets
T42	GGP 1606 1615	haplotype
T43	GGP 1699 1715	common haplotype
T44	DISEASE 1741 1743	RA
T45	GGP 1831 1849	PTPN22 gene region
T46	BF 1860 1877	RA susceptibility
#2	AnnotatorNotes T46	phenotype
T47	GGP 1805 1823	additional variant
T51	GGP 73 81	Variants
#3	AnnotatorNotes T51	underspecified
#4	AnnotatorNotes T24	underspecified
#5	AnnotatorNotes T34	underspecified
#6	AnnotatorNotes T33	underspecified
#7	AnnotatorNotes T35	underspecified
#8	AnnotatorNotes T39	underspecified
#9	AnnotatorNotes T40	underspecified
#10	AnnotatorNotes T41	underspecified
#11	AnnotatorNotes T47	underspecified
#12	AnnotatorNotes T23	underspecified
#13	AnnotatorNotes T27	underspecified
T4	GGP 572 588	genetic variants
