# Supplementary material for: Learning to Recognize Phenotype Candidates in the Auto-Immune Literature Using SVM Re-Ranking
Source: PLoS One. 2013 Oct 14;8(10):e72965. doi: 10.1371/journal.pone.0072965 (PMC3796529; doi:10.1371/journal.pone.0072965)
Supplement: Data S1 — Annotated data for the auto-immune corpus of PubMed abstracts. (ZIP) [file pone.0072965.s001.zip › PM_2012_NE/PMC1275647.ann]

T1	ORGANISM 48 87	Multiplex Rheumatoid Arthritis Families
T2	DISEASE 124 143	Autoimmune Diseases
T3	DISEASE 155 175	Rheumatoid arthritis
T4	DISEASE 177 179	RA
T5	DISEASE 187 219	autoimmune/inflammatory disorder
T6	GGP 227 252	complex genetic component
T7	ORGANISM 301 319	multiplex families
T8	DISEASE 325 327	RA
T9	DISEASE 378 398	Rheumatoid Arthritis
T10	ORGANISM 467 475	families
T11	ORGANISM 491 513	affected sibling pairs
T12	DISEASE 519 521	RA
T13	GGP 543 549	allele
T14	GGP 583 605	microsatellite markers
T15	GGP 670 679	HLA locus
T16	DISEASE 683 685	RA
T17	GGP 768 780	non-HLA loci
T18	GGP 784 866	chromosomes 1 (D1S235), 4 (D4S1647), 12 (D12S373), 16 (D16S403), and 17 (D17S1301)
T19	GGP 943 959	X-linked markers
T20	GGP 1022 1038	telomeric marker
T21	ORGANISM 1064 1072	families
T22	ORGANISM 1078 1083	white
T23	GGP 1124 1142	additional markers
T24	GGP 1222 1229	regions
T25	DISEASE 1337 1339	RA
T26	GGP 1341 1348	D16S516
T27	GGP 1353 1361	D17S1301
T28	BF 1390 1400	autoimmune
#1	AnnotatorNotes T28	phenotype
T29	DISEASE 1419 1447	systemic lupus erythematosus
T30	GGP 1449 1455	D1S235
T31	DISEASE 1458 1484	inflammatory bowel disease
T32	GGP 1486 1493	D4S1647
T33	GGP 1495 1502	D5S1462
T34	GGP 1508 1515	D16S516
T35	DISEASE 1518 1536	multiple sclerosis
T36	GGP 1538 1546	D12S1052
T37	DISEASE 1553 1575	ankylosing spondylitis
T38	GGP 1577 1584	D16S516
T39	GGP 1598 1603	genes
T40	GGP 1611 1622	HLA complex
T41	BF 1644 1661	RA susceptibility
#2	AnnotatorNotes T41	phenotype
T42	GGP 1681 1688	regions
#3	AnnotatorNotes T24	underspecified
T43	ORGANISM 1087 1109	seropositive subgroups
#4	AnnotatorNotes T23	underspecified
T44	GGP 1039 1046	DXS6807
#5	AnnotatorNotes T42	underspecified
T45	GGP 708 711	HLA
T46	ORGANISM 1192 1205	full data set
T47	ORGANISM 1294 1302	data set
#6	AnnotatorNotes T47	underspecified
#7	AnnotatorNotes T46	underspecified
