# Supplementary material for: Learning to Recognize Phenotype Candidates in the Auto-Immune Literature Using SVM Re-Ranking
Source: PLoS One. 2013 Oct 14;8(10):e72965. doi: 10.1371/journal.pone.0072965 (PMC3796529; doi:10.1371/journal.pone.0072965)
Supplement: Data S1 — Annotated data for the auto-immune corpus of PubMed abstracts. (ZIP) [file pone.0072965.s001.zip › PM_2012_NE/PMC1283365.ann]

T1	ANATOMY 46 66	Alveolar Macrophages
T2	ORGANISM 108 120	Mycobacteria
T3	ORGANISM 124 132	Patients
T4	DISEASE 138 150	Tuberculosis
T5	ANATOMY 75 103	Privileged Target Host Cells
T6	ORGANISM 192 218	Mycobacterium tuberculosis
T7	DISEASE 245 257	tuberculosis
T8	DISEASE 259 261	TB
T9	ORGANISM 266 271	human
T10	ANATOMY 276 304	host professional phagocytes
T11	ANATOMY 313 324	macrophages
T12	ANATOMY 326 329	M s
T13	ANATOMY 335 350	dendritic cells
T14	ANATOMY 352 355	DCs
T15	BF 373 390	immune protection
#1	AnnotatorNotes T15	phenotype
T16	DISEASE 399 401	TB
T17	BF 409 424	TB pathogenesis
#2	AnnotatorNotes T17	symptom
T18	GGP 469 482	C-type lectin
T19	GGP 563 570	DC-SIGN
T20	GGP 572 577	CD209
T21	ORGANISM 619 631	mycobacteria
T22	ANATOMY 636 662	human monocyte-derived DCs
T23	ANATOMY 664 669	MoDCs
T24	GGP 743 750	DC-SIGN
T25	DISEASE 754 779	M. tuberculosis infection
T26	BF 806 824	DC-SIGN expression
#3	AnnotatorNotes T26	phenotype
T27	ANATOMY 828 863	broncho-alveolar lavage (BAL) cells
T28	ORGANISM 869 877	patients
T29	DISEASE 883 885	TB
T30	BF 910 944	non-mycobacterial lung pathologies
#4	AnnotatorNotes T30	symptom
T31	DISEASE 953 959	asthma
T32	DISEASE 974 985	sarcoidosis
T33	ORGANISM 1013 1032	control individuals
T34	ORGANISM 1059 1067	patients
T35	DISEASE 1073 1075	TB
T36	ANATOMY 1090 1102	alveolar M s
T37	GGP 1111 1118	DC-SIGN
T38	ANATOMY 1281 1309	BAL-derived fluids and cells
T39	DISEASE 1325 1350	M. tuberculosis infection
T40	BF 1359 1377	DC-SIGN expression
#5	AnnotatorNotes T40	phenotype
T41	ANATOMY 1381 1393	alveolar M s
T42	GGP 1432 1452	Toll-like receptor-4
T43	GGP 1454 1472	interleukin (IL)-4
T44	GGP 1478 1483	IL-13
T45	BF 1526 1580	secretion of soluble host and/or mycobacterial factors
#6	AnnotatorNotes T45	phenotype
T47	ANATOMY 1645 1658	bystander M s
T48	GGP 1681 1688	DC-SIGN
T49	ORGANISM 1708 1723	M. tuberculosis
T50	ANATOMY 1761 1780	lung biopsy samples
T51	ORGANISM 1786 1794	patients
T52	DISEASE 1800 1802	TB
T53	ORGANISM 1819 1826	bacilli
T54	ANATOMY 1842 1859	pulmonary regions
T55	BF 1872 1903	DC-SIGN-expressing alveolar M s
T56	BF 1989 2020	DC-SIGN–expressing alveolar M s
T57	ANATOMY 2032 2057	preferential target cells
T58	ORGANISM 2062 2077	M. tuberculosis
T59	GGP 2100 2122	DC-SIGN − counterparts
T60	ANATOMY 2178 2183	MoDCs
T61	GGP 2202 2209	DC-SIGN
T62	CHED 2222 2244	mycobacterial products
T63	BF 2262 2277	IL-10 secretion
#7	AnnotatorNotes T63	phenotype
T64	ANATOMY 2281 2293	alveolar M s
T65	GGP 2299 2304	IL-10
T66	ANATOMY 2325 2329	BALs
T67	ORGANISM 2335 2343	patients
T68	DISEASE 2349 2351	TB
T69	GGP 2438 2445	DC-SIGN
T70	DISEASE 2453 2455	TB
T71	ORGANISM 2459 2465	humans
T72	BF 2467 2484	DC-SIGN induction
#8	AnnotatorNotes T72	phenotype & symptom
T73	ANATOMY 2488 2500	alveolar M s
T74	BF 2536 2553	lung colonization
#9	AnnotatorNotes T74	phenotype
T75	ORGANISM 2561 2578	tubercle bacillus
T76	BF 2587 2609	pulmonary inflammatory
#10	AnnotatorNotes T76	symptom & phenotype
T77	BF 2614 2630	immune responses
#11	AnnotatorNotes T77	phenotype
T78	ORGANISM 2638 2651	infected host
T79	GGP 1137 1143	lectin
T80	ANATOMY 1166 1178	alveolar M s
T81	ORGANISM 1194 1205	individuals
T82	GGP 1235 1241	enzyme
T46	GGP 25 32	DC-SIGN
T83	GGP 483 561	dendritic cell–specific intercellular adhesion molecule-3 grabbing nonintegrin
#12	AnnotatorNotes T55	phenotype & symptom
#13	AnnotatorNotes T56	phenotype & symptom
