# Supplementary material for: Learning to Recognize Phenotype Candidates in the Auto-Immune Literature Using SVM Re-Ranking
Source: PLoS One. 2013 Oct 14;8(10):e72965. doi: 10.1371/journal.pone.0072965 (PMC3796529; doi:10.1371/journal.pone.0072965)
Supplement: Data S1 — Annotated data for the auto-immune corpus of PubMed abstracts. (ZIP) [file pone.0072965.s001.zip › PM_2012_NE/PMC1287923.ann]

T1	DISEASE 40 74	Human Systemic Lupus Erythematosus
T3	GGP 136 145	4p16-15.2
T4	DISEASE 157 185	Systemic lupus erythematosus
T5	DISEASE 187 190	SLE
T6	DISEASE 197 224	complex autoimmune disorder
T7	ORGANISM 320 327	sibling
T8	ORGANISM 345 361	monozygotic twin
T9	GGP 405 420	candidate genes
T10	ORGANISM 547 556	pedigrees
T11	DISEASE 571 574	SLE
T12	ORGANISM 590 603	sibling pairs
T13	ORGANISM 638 661	affected relative pairs
T14	ORGANISM 758 771	sibling pairs
T15	ORGANISM 824 847	affected relative pairs
T16	GGP 880 900	chromosome 4p16-15.2
T17	GGP 985 1005	chromosome 4p16-15.2
T18	GGP 1010 1025	chromosome 5p15
T19	ORGANISM 1033 1059	European American families
T20	GGP 1099 1119	chromosome 4p16-15.2
T21	ORGANISM 1123 1149	European American families
T22	ORGANISM 1169 1200	independent pedigree collection
T23	GGP 1292 1318	purportedly linked regions
T24	GGP 1405 1412	regions
T25	DISEASE 1504 1507	SLE
T26	GGP 1511 1520	4p16-15.2
T27	GGP 1549 1558	4p16-15.2
T28	GGP 1563 1567	5p15
T29	DISEASE 1608 1611	SLE
#1	AnnotatorNotes T24	underspecified
#2	AnnotatorNotes T23	underspecified
T2	GGP 476 493	genetic component
