# Supplementary material for: Learning to Recognize Phenotype Candidates in the Auto-Immune Literature Using SVM Re-Ranking
Source: PLoS One. 2013 Oct 14;8(10):e72965. doi: 10.1371/journal.pone.0072965 (PMC3796529; doi:10.1371/journal.pone.0072965)
Supplement: Data S1 — Annotated data for the auto-immune corpus of PubMed abstracts. (ZIP) [file pone.0072965.s001.zip › PM_2012_NE/PMC1287939.ann]

T1	GGP 29 39	IBD2 Locus
T2	DISEASE 76 94	Ulcerative Colitis
T3	DISEASE 99 112	Crohn Disease
T4	GGP 128 138	IBD2 locus
T5	GGP 142 155	chromosome 12
T6	DISEASE 180 193	Crohn disease
T7	DISEASE 195 197	CD
T8	DISEASE 203 221	ulcerative colitis
T9	DISEASE 223 225	UC
T10	DISEASE 261 263	CD
T11	ORGANISM 324 338	relative pairs
T12	DISEASE 344 370	inflammatory bowel disease
T13	ORGANISM 381 397	CD-only families
T14	ORGANISM 408 424	UC-only families
T15	ORGANISM 439 453	mixed families
T16	ORGANISM 465 470	cases
T17	DISEASE 479 481	CD
T18	DISEASE 486 488	UC
T19	GGP 500 507	markers
T20	GGP 521 531	IBD2 locus
T21	ORGANISM 597 602	pairs
T22	ORGANISM 608 624	UC-only families
T23	ORGANISM 649 656	CD-only
T24	DISEASE 728 730	UC
T25	DISEASE 735 737	CD
T26	GGP 848 852	IBD2
T28	BF 898 915	UC susceptibility
#2	AnnotatorNotes T28	phenotype
T29	DISEASE 974 976	CD
T27	GGP 1020 1025	locus
#1	AnnotatorNotes T11	underspecified
#3	AnnotatorNotes T16	underspecified
#4	AnnotatorNotes T19	underspecified
#5	AnnotatorNotes T21	underspecified
#6	AnnotatorNotes T27	underspecified
T30	ORGANISM 670 684	mixed families
