# Supplementary material for: Learning to Recognize Phenotype Candidates in the Auto-Immune Literature Using SVM Re-Ranking
Source: PLoS One. 2013 Oct 14;8(10):e72965. doi: 10.1371/journal.pone.0072965 (PMC3796529; doi:10.1371/journal.pone.0072965)
Supplement: Data S1 — Annotated data for the auto-immune corpus of PubMed abstracts. (ZIP) [file pone.0072965.s001.zip › PM_2012_NE/PMC1288108.ann]

T2	DISEASE 45 79	Human Systemic Lupus Erythematosus
T3	ORGANISM 96 119	Second Minnesota Cohort
T4	ORGANISM 149 166	Sib-Pair Families
T5	DISEASE 178 206	Systemic lupus erythematosus
T6	DISEASE 208 211	SLE
T7	DISEASE 219 237	autoimmune disease
T8	BF 257 286	loss of immunologic tolerance
#1	AnnotatorNotes T8	phenotype & symptom
T9	GGP 305 318	self-antigens
T10	GGP 371 376	genes
T11	DISEASE 396 401	lupus
T12	GGP 452 461	HLA locus
T13	GGP 463 479	complement genes
T14	GGP 485 517	low-affinity IgG (Fcγ) receptors
T15	BF 521 537	SLE pathogenesis
#2	AnnotatorNotes T15	phenotype & symptom
T16	GGP 568 587	susceptibility loci
T17	DISEASE 592 595	SLE
T18	GGP 646 667	microsatellite marker
T19	ORGANISM 682 703	SLE sib-pair families
T20	GGP 787 794	6p11-21
T21	GGP 805 808	HLA
T22	GGP 811 816	16q13
T23	GGP 818 826	14q21-23
T24	GGP 832 839	20p12.3
T25	GGP 894 901	regions
T26	ORGANISM 973 979	cohort
T27	ORGANISM 986 1007	SLE sib-pair families
T28	ORGANISM 1016 1024	cohort 2
T29	GGP 1062 1066	7p22
T30	GGP 1085 1089	7q21
T31	GGP 1108 1113	10p13
T32	GGP 1136 1140	7q36
T33	ORGANISM 1265 1283	MN cohorts 1 and 2
T34	ORGANISM 1289 1306	sib-pair families
T35	GGP 1320 1327	markers
T36	GGP 1331 1339	6p11-p21
T37	GGP 1341 1347	D6S426
T38	GGP 1369 1374	16q13
T39	GGP 1376 1383	D16S415
T40	GGP 1460 1464	2p15
T41	GGP 1466 1470	7q36
T42	GGP 1476 1480	1q42
T43	GGP 1047 1056	intervals
T44	GGP 1449 1458	intervals
T45	GGP 1536 1545	intervals
T46	ORGANISM 1594 1609	combined sample
T47	DISEASE 1677 1680	SLE
T48	GGP 1653 1657	gene
T49	GGP 1725 1742	genomic intervals
T50	GGP 1747 1751	gene
T52	DISEASE 1773 1782	human SLE
#3	AnnotatorNotes T25	underspecified
#4	AnnotatorNotes T43	underspecified
#5	AnnotatorNotes T35	underspecified
#6	AnnotatorNotes T44	underspecified
#7	AnnotatorNotes T45	underspecified
#8	AnnotatorNotes T46	underspecified
#9	AnnotatorNotes T9	underspecified
T1	GGP 776 785	intervals
#10	AnnotatorNotes T1	underspecified
T51	GGP 1176 1185	intervals
#11	AnnotatorNotes T51	underspecified
