# Supplementary material for: Learning to Recognize Phenotype Candidates in the Auto-Immune Literature Using SVM Re-Ranking
Source: PLoS One. 2013 Oct 14;8(10):e72965. doi: 10.1371/journal.pone.0072965 (PMC3796529; doi:10.1371/journal.pone.0072965)
Supplement: Data S1 — Annotated data for the auto-immune corpus of PubMed abstracts. (ZIP) [file pone.0072965.s001.zip › PM_2012_NE/PMC1288301.ann]

T1	GGP 48 68	Susceptibility Locus
T2	GGP 72 91	Chromosome 20q13.11
T3	ORGANISM 95 103	Families
T4	DISEASE 134 148	Graves Disease
T5	BF 109 130	Dominant Transmission
#1	AnnotatorNotes T5	phenotype
T6	DISEASE 332 351	Thyroid Eye Disease
T7	ANATOMY 308 315	Thyroid
T8	ORGANISM 381 389	patients
T9	ORGANISM 408 426	anonymous reviewer
T10	ORGANISM 183 194	Yaron Tomer
