# Supplementary material for: Learning to Recognize Phenotype Candidates in the Auto-Immune Literature Using SVM Re-Ranking
Source: PLoS One. 2013 Oct 14;8(10):e72965. doi: 10.1371/journal.pone.0072965 (PMC3796529; doi:10.1371/journal.pone.0072965)
Supplement: Data S1 — Annotated data for the auto-immune corpus of PubMed abstracts. (ZIP) [file pone.0072965.s001.zip › PM_2012_NE/PMC1288301.txt]

PMCID: PMC1288301
TITLE: Further Evidence for a Susceptibility Locus on Chromosome 20q13.11 in Families with Dominant Transmission of Graves Disease 
ABSTRACT:
We are grateful to Dr. Yaron Tomer for sharing his results with us prior to publication and to Drs. D. Carr, D. M. Large, and D. Trump, The British Thyroid Foundation, and Thyroid Eye Disease for help with recruitment of patients. We also thank an anonymous reviewer for helpful comments. This work was supported by The Wellcome Trust. 
