# Supplementary material for: Learning to Recognize Phenotype Candidates in the Auto-Immune Literature Using SVM Re-Ranking
Source: PLoS One. 2013 Oct 14;8(10):e72965. doi: 10.1371/journal.pone.0072965 (PMC3796529; doi:10.1371/journal.pone.0072965)
Supplement: Data S1 — Annotated data for the auto-immune corpus of PubMed abstracts. (ZIP) [file pone.0072965.s001.zip › PM_2012_NE/PMC1288375.ann]

T1	DISEASE 36 62	Inflammatory Bowel Disease
T2	GGP 66 85	Human Chromosome 6p
T3	DISEASE 97 123	Inflammatory bowel disease
T4	DISEASE 125 128	IBD
T5	BF 152 193	chronic relapsing intestinal inflammation
#1	AnnotatorNotes T5	phenotype & symptom
T6	DISEASE 195 198	IBD
T7	BF 218 265	Crohn disease and ulcerative colitis phenotypes
#2	AnnotatorNotes T7	phenotype
T8	BF 277 302	immunologic dysregulation
#3	AnnotatorNotes T8	phenotype & symptom
T9	DISEASE 306 309	IBD
T10	GGP 315 345	human-leukocyte-antigen region
T11	GGP 349 362	chromosome 6p
T12	GGP 493 517	IBD-susceptibility locus
T13	GGP 526 532	region
T14	ORGANISM 607 623	basic population
T15	ORGANISM 631 653	affected sibling pairs
T16	ORGANISM 655 659	ASPs
T17	ORGANISM 668 677	extension
T18	ORGANISM 686 696	population
T19	ORGANISM 704 714	white ASPs
T20	ORGANISM 718 746	northern European extraction
T21	GGP 761 783	microsatellite markers
T22	GGP 787 799	chromosome 6
T23	GGP 868 874	D6S461
T24	BF 884 897	IBD phenotype
#4	AnnotatorNotes T24	phenotype
T25	GGP 975 981	D6S426
T26	ORGANISM 989 1005	basic population
T27	ORGANISM 1031 1046	extended cohort
T28	BF 1089 1154	subphenotypes of Crohn disease, ulcerative colitis, and mixed IBD
#5	AnnotatorNotes T28	phenotype
T32	GGP 1226 1244	chromosome 6 locus
T33	DISEASE 1248 1251	IBD
T34	GGP 1318 1327	LTA genes
T35	GGP 1377 1402	important candidate genes
T36	DISEASE 1408 1411	IBD
T37	GGP 1465 1489	IBD-susceptibility locus
T38	GGP 1493 1506	chromosome 6p
T39	GGP 1528 1532	TNFA
T40	GGP 1537 1540	LTA
T41	GGP 1560 1579	susceptibility loci
T42	DISEASE 1584 1587	IBD
#6	AnnotatorNotes T13	underspecified
#7	AnnotatorNotes T17	underspecified
T29	GGP 1309 1313	TNFA
