# Supplementary material for: Learning to Recognize Phenotype Candidates in the Auto-Immune Literature Using SVM Re-Ranking
Source: PLoS One. 2013 Oct 14;8(10):e72965. doi: 10.1371/journal.pone.0072965 (PMC3796529; doi:10.1371/journal.pone.0072965)
Supplement: Data S1 — Annotated data for the auto-immune corpus of PubMed abstracts. (ZIP) [file pone.0072965.s001.zip › PM_2012_NE/PMC1288558.ann]

T1	GGP 67 96	Asthma-Susceptibility Alleles
T2	ORGANISM 102 120	Founder Population
T3	GGP 156 193	asthma- and atopy-susceptibility loci
T4	GGP 219 226	markers
T5	ORGANISM 235 245	Hutterites
T6	ORGANISM 267 296	single 15-generation pedigree
T7	ORGANISM 254 261	members
T8	GGP 429 433	loci
T9	GGP 440 459	chromosomal regions
T10	ORGANISM 604 614	population
T11	GGP 638 642	loci
T12	GGP 649 668	chromosomal regions
T13	ORGANISM 711 721	Hutterites
T14	GGP 753 760	regions
T15	GGP 762 764	5p
T16	GGP 766 768	5q
T17	GGP 770 772	8p
T18	GGP 774 777	14q
T19	GGP 783 786	16q
T20	GGP 923 929	region
T21	GGP 933 946	chromosome 19
T22	GGP 1031 1046	candidate genes
T23	GGP 1102 1112	IL4RA gene
T24	GGP 1114 1119	16p12
T25	GGP 1126 1144	HLA class II genes
T26	GGP 1146 1150	6p21
T27	GGP 1161 1186	interferon-α gene cluster
T28	GGP 1188 1192	9p22
T29	GGP 1241 1248	regions
T30	GGP 1292 1317	minor susceptibility loci
T31	GGP 1341 1350	CD14 gene
T32	GGP 1437 1456	5q cytokine cluster
T33	GGP 1408 1429	susceptibility allele
T34	GGP 1460 1466	region
T35	ORGANISM 1506 1516	Hutterites
T36	GGP 1537 1544	regions
T37	ORGANISM 1581 1591	Hutterites
T38	BF 1626 1644	related phenotypes
#1	AnnotatorNotes T38	phenotype
T39	GGP 1692 1699	regions
T40	GGP 1712 1726	common alleles
T41	BF 1765 1792	asthma and atopy phenotypes
#2	AnnotatorNotes T41	phenotype
T42	ORGANISM 1796 1815	diverse populations
#3	AnnotatorNotes T4	underspecified
#4	AnnotatorNotes T7	underspecified
#5	AnnotatorNotes T8	underspecified
#6	AnnotatorNotes T11	underspecified
#7	AnnotatorNotes T14	underspecified
#8	AnnotatorNotes T20	underspecified
#9	AnnotatorNotes T29	underspecified
#10	AnnotatorNotes T34	underspecified
#11	AnnotatorNotes T36	underspecified
#12	AnnotatorNotes T39	underspecified
