# Supplementary material for: Learning to Recognize Phenotype Candidates in the Auto-Immune Literature Using SVM Re-Ranking
Source: PLoS One. 2013 Oct 14;8(10):e72965. doi: 10.1371/journal.pone.0072965 (PMC3796529; doi:10.1371/journal.pone.0072965)
Supplement: Data S1 — Annotated data for the auto-immune corpus of PubMed abstracts. (ZIP) [file pone.0072965.s001.zip › PM_2012_NE/PMC1288559.ann]

T1	GGP 25 36	Major Genes
T2	BF 48 83	Total Serum Immunoglobulin E Levels
#1	AnnotatorNotes T2	phenotype & symptom
T3	ORGANISM 87 95	Families
T4	DISEASE 101 107	Asthma
T5	GGP 119 135	Immunoglobulin E
T6	GGP 137 140	IgE
T7	BF 166 211	pathogenesis of allergic disorders and asthma
#2	AnnotatorNotes T7	phenotype & symptom
T10	ORGANISM 235 243	families
T11	ORGANISM 271 278	proband
T12	DISEASE 284 290	asthma
T13	GGP 316 327	major genes
T14	BF 339 361	total serum IgE levels
#3	AnnotatorNotes T14	phenotype & symptom
T15	GGP 376 381	genes
T16	GGP 392 399	5q31-33
T17	ORGANISM 484 492	probands
T18	ORGANISM 503 511	families
T19	GGP 576 596	major recessive gene
T20	GGP 754 765	major genes
T21	GGP 891 895	gene
T22	GGP 929 943	recessive gene
T23	ORGANISM 945 956	Individuals
T24	GGP 981 1008	homozygous high-risk allele
T25	GGP 1022 1026	gene
T26	GGP 1031 1057	homozygous low-risk allele
T27	GGP 1072 1077	locus
T28	BF 1083 1100	normal IgE levels
#4	AnnotatorNotes T28	phenotype & symptom
T29	ORGANISM 1127 1138	individuals
T30	BF 1172 1187	high IgE levels
#5	AnnotatorNotes T30	phenotype & symptom
T31	GGP 1333 1338	locus
T32	GGP 1342 1344	7q
T33	GGP 1472 1479	markers
T34	GGP 1488 1494	region
T35	GGP 1560 1567	regions
T36	GGP 1569 1571	5q
T37	GGP 1576 1579	12q
T38	GGP 1690 1701	major genes
T39	BF 1743 1765	total serum IgE levels
#6	AnnotatorNotes T39	phenotype & symptom
#7	AnnotatorNotes T27	underspecified
#8	AnnotatorNotes T31	underspecified
#9	AnnotatorNotes T33	underspecified
#10	AnnotatorNotes T34	underspecified
#11	AnnotatorNotes T35	underspecified
T8	GGP 673 678	locus
#12	AnnotatorNotes T8	underspecified
T9	GGP 726 736	major-gene
T40	GGP 862 872	major-gene
T41	GGP 966 979	genotype aaBB
T42	GGP 1144 1167	genotypes aaBb and aabb
