# Supplementary material for: Learning to Recognize Phenotype Candidates in the Auto-Immune Literature Using SVM Re-Ranking
Source: PLoS One. 2013 Oct 14;8(10):e72965. doi: 10.1371/journal.pone.0072965 (PMC3796529; doi:10.1371/journal.pone.0072965)
Supplement: Data S1 — Annotated data for the auto-immune corpus of PubMed abstracts. (ZIP) [file pone.0072965.s001.zip › PM_2012_NE/PMC129343.ann]

T1	GGP 39 58	susceptibility gene
T2	GGP 61 66	SLEH1
T3	GGP 72 88	chromosome 11q14
T4	ORGANISM 93 136	systemic lupus erythematosus (SLE) families
T5	DISEASE 142 158	hemolytic anemia
T6	DISEASE 170 186	Hemolytic anemia
T7	DISEASE 208 236	systemic lupus erythematosus
T8	DISEASE 238 241	SLE
T9	ORGANISM 338 346	patients
T10	DISEASE 369 385	hemolytic anemia
T11	ORGANISM 395 416	SLE-affected patients
T12	ORGANISM 443 456	SLE pedigrees
T13	ORGANISM 434 439	group
T14	ORGANISM 515 538	multiplex SLE pedigrees
T15	ORGANISM 581 597	African-American
T16	ORGANISM 602 619	European-American
T17	ORGANISM 627 635	Hispanic
T18	ORGANISM 658 678	SLE-affected patient
T19	DISEASE 684 700	hemolytic anemia
T20	GGP 737 742	11q14
T21	ORGANISM 753 779	African-American pedigrees
T22	GGP 850 858	D11S2002
T23	DISEASE 887 890	SLE
T24	ORGANISM 900 926	African-American pedigrees
T25	BF 956 967	inheritance
#1	AnnotatorNotes T25	phenotype
T26	GGP 1010 1024	disease allele
T27	GGP 1182 1190	D11S2002
T28	GGP 1201 1208	markers
T29	GGP 1248 1256	D11S2002
T30	GGP 1344 1349	11q14
T31	ORGANISM 1360 1368	pedigree
T32	DISEASE 1504 1528	complex genetic diseases
T33	GGP 1567 1590	SLE susceptibility gene
T34	GGP 1592 1597	SLEH1
T35	GGP 1605 1613	D11S2002
T36	ORGANISM 1617 1643	African-American pedigrees
T37	DISEASE 1658 1661	SLE
T38	ORGANISM 1685 1705	SLE-affected patient
T39	DISEASE 1711 1727	hemolytic anemia
#2	AnnotatorNotes T13	underspecified
#3	AnnotatorNotes T28	underspecified
