# Supplementary material for: Learning to Recognize Phenotype Candidates in the Auto-Immune Literature Using SVM Re-Ranking
Source: PLoS One. 2013 Oct 14;8(10):e72965. doi: 10.1371/journal.pone.0072965 (PMC3796529; doi:10.1371/journal.pone.0072965)
Supplement: Data S1 — Annotated data for the auto-immune corpus of PubMed abstracts. (ZIP) [file pone.0072965.s001.zip › PM_2012_NE/PMC1334673.ann]

T1	BF 25 33	Immunity
#1	AnnotatorNotes T1	phenotype
T2	GGP 48 58	Antibodies
T3	DISEASE 84 112	Systemic lupus erythematosus
T4	DISEASE 119 137	autoimmune disease
T5	ORGANISM 152 160	patients
T6	GGP 169 172	Abs
T7	GGP 183 202	double-stranded DNA
T8	GGP 243 252	lupus Abs
T9	GGP 286 299	NR2B subunits
T10	GGP 307 320	NMDA receptor
T11	GGP 327 335	receptor
T12	ANATOMY 352 359	neurons
T13	ANATOMY 375 380	brain
T14	ANATOMY 414 466	cells of the hippocampus, amygdala, and hypothalamus
T18	ANATOMY 472 479	neurons
T19	ANATOMY 487 490	CNS
T20	GGP 519 537	brain-reactive Abs
T21	ANATOMY 545 564	blood–brain barrier
T22	ANATOMY 566 569	BBB
T23	ANATOMY 597 604	barrier
T24	ANATOMY 625 632	neurons
T25	GGP 648 662	pathogenic Abs
T26	ORGANISM 695 699	mice
T27	GGP 726 742	peptide mimetope
T28	GGP 746 749	DNA
T29	GGP 758 772	lupus-like Abs
T30	GGP 794 797	DNA
T31	GGP 806 819	NMDA receptor
T32	ANATOMY 855 858	BBB
T33	CHED 877 895	lipopolysaccharide
T34	ORGANISM 911 915	mice
T35	BF 924 949	hippocampal neuron damage
#2	AnnotatorNotes T35	symptom
T36	BF 963 980	memory impairment
#3	AnnotatorNotes T36	symptom
T37	CHED 1002 1013	epinephrine
T38	BF 1027 1046	cerebral blood flow
#4	AnnotatorNotes T38	phenotype & symptom
T39	ANATOMY 1074 1077	BBB
T40	CHED 1113 1124	epinephrine
T41	BF 1161 1186	Ab-mediated neurotoxicity
#5	AnnotatorNotes T41	symptom & phenotype
T42	ORGANISM 1207 1229	peptide-immunized mice
T43	CHED 1237 1248	epinephrine
T44	ANATOMY 1261 1264	BBB
T45	ANATOMY 1271 1278	neurons
T46	ANATOMY 1286 1302	lateral amygdala
T47	BF 1317 1336	behavioral disorder
#6	AnnotatorNotes T47	symptom & phenotype
T48	BF 1356 1374	deficient response
#7	AnnotatorNotes T48	symptom & phenotype
T49	ANATOMY 1440 1443	BBB
T50	CHED 1417 1422	agent
T51	ANATOMY 1461 1473	brain region
T52	GGP 1496 1510	neurotoxic Abs
T53	GGP 1516 1519	Abs
T54	ANATOMY 1535 1547	brain tissue
T55	BF 1578 1598	cognitive competence
#8	AnnotatorNotes T55	phenotype & symptom
T56	BF 1612 1630	emotional behavior
#9	AnnotatorNotes T56	symptom & phenotype
T57	GGP 277 281	NR2A
T15	BF 38 46	behavior
#10	AnnotatorNotes T15	phenotype & symptom
T16	BF 65 72	emotion
#11	AnnotatorNotes T16	symptom & phenotype
