# Supplementary material for: Learning to Recognize Phenotype Candidates in the Auto-Immune Literature Using SVM Re-Ranking
Source: PLoS One. 2013 Oct 14;8(10):e72965. doi: 10.1371/journal.pone.0072965 (PMC3796529; doi:10.1371/journal.pone.0072965)
Supplement: Data S1 — Annotated data for the auto-immune corpus of PubMed abstracts. (ZIP) [file pone.0072965.s001.zip › PM_2012_NE/PMC1364531.ann]

T1	GGP 43 58	insulin epitope
T2	DISEASE 81 96	type 1 diabetes
T3	ORGANISM 100 108	NOD mice
T4	BF 153 200	pathogenesis of spontaneous autoimmune diabetes
#1	AnnotatorNotes T4	symptom & phenotype
T6	GGP 222 242	primary autoantigens
T7	DISEASE 248 263	type 1 diabetes
T8	GGP 281 305	multiple islet molecules
T9	BF 324 336	autoimmunity
#2	AnnotatorNotes T9	phenotype & symptom
T10	ORGANISM 340 343	man
T11	BF 444 475	destruction of islet beta cells
T12	GGP 405 421	target molecules
T13	GGP 499 527	proinsulin/insulin molecules
T14	BF 576 588	autoimmunity
#3	AnnotatorNotes T14	penotype & symptom
T15	DISEASE 601 609	diabetes
T16	ORGANISM 617 647	non-obese diabetic (NOD) mouse
T17	GGP 660 669	insulin 1
T18	GGP 723 743	proinsulin transgene
T19	GGP 754 764	residue 16
T20	GGP 772 779	B chain
T21	GGP 795 802	alanine
T22	ORGANISM 807 815	NOD mice
T23	BF 845 863	T-cell stimulation
#4	AnnotatorNotes T23	phenotype
T24	ANATOMY 883 929	major insulin autoreactive NOD T-cell clones 3
T25	ORGANISM 932 943	Female mice
T26	GGP 966 973	insulin
T27	GGP 990 1012	insulin autoantibodies
T28	BF 1014 1023	insulitis
#5	AnnotatorNotes T28	symptom & phenotype
T29	DISEASE 1027 1046	autoimmune diabetes
T30	ORGANISM 1065 1069	mice
T31	GGP 1113 1125	insulin gene
T32	GGP 1143 1153	proinsulin
T33	GGP 1159 1178	primary autoantigen
T34	ANATOMY 1186 1195	NOD mouse
T35	BF 1216 1253	organ-restricted autoimmune disorders
#6	AnnotatorNotes T35	symptom & phenotype
T36	GGP 1266 1298	major histocompatibility complex
T37	GGP 1300 1303	MHC
T38	GGP 1356 1376	primary autoantigens
T39	ORGANISM 348 367	animal models 1 , 2
T40	GGP 674 688	insulin 2 gene
#7	AnnotatorNotes T33	underspecified
#8	AnnotatorNotes T38	underspecified
#9	AnnotatorNotes T6	underspecified
#10	AnnotatorNotes T8	underspecified
#11	AnnotatorNotes T12	underspecified
#12	AnnotatorNotes T11	symptom & phenotype
