# Supplementary material for: Learning to Recognize Phenotype Candidates in the Auto-Immune Literature Using SVM Re-Ranking
Source: PLoS One. 2013 Oct 14;8(10):e72965. doi: 10.1371/journal.pone.0072965 (PMC3796529; doi:10.1371/journal.pone.0072965)
Supplement: Data S1 — Annotated data for the auto-immune corpus of PubMed abstracts. (ZIP) [file pone.0072965.s001.zip › PM_2012_NE/PMC1380213.ann]

T1	GGP 61 81	Susceptibility Genes
T2	BF 101 110	Epistasis
#1	AnnotatorNotes T2	phenotype
T3	GGP 236 256	susceptibility genes
T4	GGP 320 335	candidate genes
T5	GGP 640 644	gene
T6	GGP 729 744	candidate genes
T7	ORGANISM 759 777	case-control group
T8	GGP 947 962	candidate genes
T9	GGP 1051 1089	additive, dominant, or recessive genes
T10	DISEASE 1112 1118	asthma
T12	GGP 1231 1312	nicotinamide adenine dinucleotide (phosphate) reduced:quinone oxidoreductase gene
T13	GGP 1315 1319	NQO1
T14	GGP 1323 1343	myeloperoxidase gene
T15	GGP 1346 1349	MPO
T16	GGP 1357 1370	catalase gene
T17	GGP 1373 1376	CAT
T18	GGP 1410 1415	genes
T19	BF 1441 1465	oxidative stress pathway
#2	AnnotatorNotes T19	phenotype
T20	ORGANISM 1518 1562	African American and Asian American children
T21	GGP 1576 1581	genes
T22	DISEASE 1625 1631	asthma
#3	AnnotatorNotes T7	underspecified
T23	ORGANISM 296 300	case
T24	ORGANISM 301 308	control
#4	AnnotatorNotes T23	underspecified
#5	AnnotatorNotes T24	underspecified
T25	ORGANISM 1119 1123	case
#6	AnnotatorNotes T25	underspecified
T26	ORGANISM 1124 1131	control
#7	AnnotatorNotes T26	underspecified
T27	ORGANISM 1146 1154	Children
T28	GGP 1201 1211	multilocus
