# Supplementary material for: Learning to Recognize Phenotype Candidates in the Auto-Immune Literature Using SVM Re-Ranking
Source: PLoS One. 2013 Oct 14;8(10):e72965. doi: 10.1371/journal.pone.0072965 (PMC3796529; doi:10.1371/journal.pone.0072965)
Supplement: Data S1 — Annotated data for the auto-immune corpus of PubMed abstracts. (ZIP) [file pone.0072965.s001.zip › PM_2012_NE/PMC1451201.ann]

T1	GGP 25 30	IL-23
T2	DISEASE 64 71	colitis
T3	ANATOMY 48 54	T cell
T4	BF 85 97	inflammation
#1	AnnotatorNotes T4	symptom & phenotype
T5	GGP 102 107	IL-17
T6	GGP 112 116	IL-6
T7	BF 128 157	Uncontrolled mucosal immunity
#2	AnnotatorNotes T7	symptom & phenotype
T8	ANATOMY 165 187	gastrointestinal tract
T9	ORGANISM 191 197	humans
T10	DISEASE 209 243	chronic inflammatory bowel disease
T11	DISEASE 245 248	IBD
T12	DISEASE 259 272	Crohn disease
T13	DISEASE 277 295	ulcerative colitis
T14	GGP 351 356	IL-12
T15	GGP 439 451	anti-p40 mAb
T16	BF 473 496	intestinal inflammation
#3	AnnotatorNotes T16	symptom & phenotype
T17	GGP 502 510	cytokine
T18	GGP 533 544	p40 subunit
T19	GGP 550 555	IL-12
T20	GGP 565 578	anti-p40 mAbs
T23	DISEASE 587 606	human and mouse IBD
T24	GGP 650 655	IL-12
T25	GGP 660 665	IL-23
T26	ORGANISM 667 688	IL-10 –deficient mice
T27	DISEASE 711 724	enterocolitis
T28	GGP 743 748	IL-23
T29	BF 764 787	intestinal inflammation
#4	AnnotatorNotes T29	symptom & phenotype
T30	BF 804 826	disease susceptibility
#5	AnnotatorNotes T30	phenotype
T31	GGP 852 857	IL-23
T32	GGP 861 866	IL-12
T33	GGP 920 925	IL-23
T34	DISEASE 940 943	IBD
T35	BF 955 970	T cell transfer
#6	AnnotatorNotes T35	phenotype
T36	GGP 1010 1015	IL-23
T37	ORGANISM 875 880	model
T38	ORGANISM 1002 1008	models
T39	BF 1050 1081	chronic intestinal inflammation
#7	AnnotatorNotes T39	symptom & phenotype
T40	GGP 1091 1096	IL-12
T41	GGP 1126 1131	IL-23
T42	ANATOMY 1154 1182	tissue-homing memory T cells
T43	GGP 1220 1225	IL-23
T44	GGP 1241 1266	proinflammatory mediators
T45	BF 1319 1350	chronic intestinal inflammation
#8	AnnotatorNotes T45	symptom & phenotype
T46	DISEASE 1368 1408	chronic autoimmune inflammatory diseases
T47	GGP 511 516	IL-23
#9	AnnotatorNotes T37	underspecified
#10	AnnotatorNotes T38	underspecified
#11	AnnotatorNotes T44	underspecified
T21	GGP 1267 1272	IL-17
T22	GGP 1277 1281	IL-6
T48	ORGANISM 336 349	animal models
