# Supplementary material for: Learning to Recognize Phenotype Candidates in the Auto-Immune Literature Using SVM Re-Ranking
Source: PLoS One. 2013 Oct 14;8(10):e72965. doi: 10.1371/journal.pone.0072965 (PMC3796529; doi:10.1371/journal.pone.0072965)
Supplement: Data S1 — Annotated data for the auto-immune corpus of PubMed abstracts. (ZIP) [file pone.0072965.s001.zip › PM_2012_NE/PMC1474034.ann]

T1	GGP 38 51	Chromosome 20
T2	ORGANISM 59 119	Systemic Lupus Erythematosus Sib Pair and Multiplex Families
T3	BF 134 151	Genetic Epistasis
#1	AnnotatorNotes T3	phenotype
T4	GGP 157 173	Chromosome 16q12
T5	GGP 201 256	systemic lupus erythematosus (SLE) susceptibility genes
T6	GGP 260 273	chromosome 20
T7	ORGANISM 336 370	independent SLE family collections
T8	GGP 425 440	microsatellites
T9	GGP 457 464	regions
T10	DISEASE 568 571	SLE
T11	ORGANISM 802 815	SLE pedigrees
T12	DISEASE 849 852	SLE
T13	GGP 860 865	20p12
T14	GGP 884 891	20q13.1
T15	ORGANISM 913 928	white pedigrees
T16	ORGANISM 941 949	families
T17	GGP 990 995	16q12
T18	GGP 1042 1055	chromosome 20
T19	BF 1122 1131	epistasis
#2	AnnotatorNotes T19	phenotype
T20	GGP 1151 1189	single-nucleotide polymorphism markers
T21	GGP 1199 1222	1.3-Mb candidate region
T22	GGP 1226 1233	20q13.1
T23	GGP 1387 1392	20p12
T24	GGP 1397 1404	20q13.1
T25	DISEASE 1408 1411	SLE
T26	GGP 1534 1538	loci
T27	GGP 1550 1555	20q12
T28	ORGANISM 1585 1597	SLE families
T29	GGP 1067 1072	20p12
T30	GGP 1087 1092	20q13
#3	AnnotatorNotes T9	underspecified
T31	ORGANISM 631 637	family
T32	GGP 1557 1562	20q13
T33	GGP 1568 1581	16q12 regions
#4	AnnotatorNotes T26	underspecified
T34	GGP 1435 1444	intervals
#5	AnnotatorNotes T34	underspecified
T35	GGP 734 743	haplotype
T36	GGP 764 773	haplotype
T37	GGP 496 505	Genotypes
