# Supplementary material for: Learning to Recognize Phenotype Candidates in the Auto-Immune Literature Using SVM Re-Ranking
Source: PLoS One. 2013 Oct 14;8(10):e72965. doi: 10.1371/journal.pone.0072965 (PMC3796529; doi:10.1371/journal.pone.0072965)
Supplement: Data S1 — Annotated data for the auto-immune corpus of PubMed abstracts. (ZIP) [file pone.0072965.s001.zip › PM_2012_NE/PMC1501108.ann]

T1	GGP 29 65	adipocyte fatty acid–binding protein
T2	BF 85 113	allergic airway inflammation
#1	AnnotatorNotes T2	phenotype & symptom
T3	GGP 129 165	adipocyte fatty acid–binding protein
T4	BF 180 217	systemic glucose and lipid metabolism
#2	AnnotatorNotes T4	phenotype
T5	GGP 234 237	aP2
T6	ANATOMY 284 294	adipocytes
T8	ANATOMY 317 346	human airway epithelial cells
T9	ANATOMY 406 422	epithelial cells
T10	GGP 432 445	Th2 cytokines
T12	GGP 499 512	Th2 cytokines
T13	BF 462 494	Regulation of aP2 mRNA expressio
#4	AnnotatorNotes T13	phenotype
T14	BF 359 380	striking upregulation
#5	AnnotatorNotes T14	phenotype
T15	GGP 537 542	STAT6
T16	GGP 546 566	transcription factor
T17	BF 599 620	allergic inflammation
#6	AnnotatorNotes T17	phenotype & symptom
T18	ORGANISM 634 652	aP2-deficient mice
T19	BF 667 695	allergic airway inflammation
#7	AnnotatorNotes T19	synmptom & phenotype
T20	BF 711 737	infiltration of leukocytes
#8	AnnotatorNotes T20	phenotype & symptom
T22	ANATOMY 750 761	eosinophils
T23	ANATOMY 772 779	airways
T24	GGP 804 807	aP2
T25	BF 818 832	T cell priming
#9	AnnotatorNotes T25	phenotype
T26	BF 851 865	aP2 deficiency
#10	AnnotatorNotes T26	symptom & phenotype
T27	GGP 883 886	aP2
T28	ANATOMY 917 921	lung
T29	ANATOMY 939 994	bone marrow chimeras implicated non-hematopoietic cells
T30	ANATOMY 1008 1034	bronchial epithelial cells
T31	GGP 1061 1064	aP2
T32	BF 1068 1096	allergic airway inflammation
#11	AnnotatorNotes T32	symptom & phenotype
T33	GGP 1104 1107	aP2
T34	BF 1118 1146	allergic airway inflammation
#12	AnnotatorNotes T34	symptom & phenotype
T35	BF 1178 1199	fatty acid metabolism
#13	AnnotatorNotes T35	phenotype
T36	DISEASE 1204 1210	asthma
T37	GGP 66 69	aP2
T38	GGP 166 169	aP2
T7	GGP 446 450	IL-4
T39	GGP 455 460	IL-13
