# Supplementary material for: Learning to Recognize Phenotype Candidates in the Auto-Immune Literature Using SVM Re-Ranking
Source: PLoS One. 2013 Oct 14;8(10):e72965. doi: 10.1371/journal.pone.0072965 (PMC3796529; doi:10.1371/journal.pone.0072965)
Supplement: Data S1 — Annotated data for the auto-immune corpus of PubMed abstracts. (ZIP) [file pone.0072965.s001.zip › PM_2012_NE/PMC151388.ann]

T1	BF 25 60	nterferon-inducible gene expression
#1	AnnotatorNotes T1	phenotype & symptom
T2	ANATOMY 74 96	peripheral blood cells
T3	ORGANISM 100 108	patients
T4	DISEASE 114 126	severe lupus
T5	DISEASE 138 166	Systemic lupus erythematosus
T6	DISEASE 168 171	SLE
T7	DISEASE 178 218	complex, inflammatory autoimmune disease
T8	ANATOMY 232 254	multiple organ systems
T9	BF 271 286	gene expression
#2	AnnotatorNotes T9	phenotype
T10	ANATOMY 300 334	peripheral blood mononuclear cells
T12	BF 368 383	gene expression
#3	AnnotatorNotes T12	phenotype
T13	ORGANISM 406 418	SLE patients
T14	ORGANISM 424 440	healthy controls
T15	ORGANISM 472 480	patients
T16	BF 496 547	dysregulated expression of genes in the IFN pathway
#4	AnnotatorNotes T16	phenotype & symptom
T19	BF 567 586	IFN gene expression
#6	AnnotatorNotes T19	phenotype & symptom
T20	ANATOMY 656 663	kidneys
T21	ANATOMY 665 683	hematopoetic cells
T22	ANATOMY 696 718	central nervous system
T23	DISEASE 634 641	disease
T24	BF 760 776	genetic pathways
#7	AnnotatorNotes T24	phenotype
T25	DISEASE 788 791	SLE
T26	ORGANISM 820 828	patients
T27	BF 874 885	IFN pathway
#8	AnnotatorNotes T27	phenotype
T11	ORGANISM 808 816	subgroup
#5	AnnotatorNotes T11	underspecified
