# Supplementary material for: Learning to Recognize Phenotype Candidates in the Auto-Immune Literature Using SVM Re-Ranking
Source: PLoS One. 2013 Oct 14;8(10):e72965. doi: 10.1371/journal.pone.0072965 (PMC3796529; doi:10.1371/journal.pone.0072965)
Supplement: Data S1 — Annotated data for the auto-immune corpus of PubMed abstracts. (ZIP) [file pone.0072965.s001.zip › PM_2012_NE/PMC151904.ann]

T1	DISEASE 64 90	collagen-induced arthritis
T2	ANATOMY 102 123	CD4 + helper Th cells
T3	BF 149 185	pathogenesis of rheumatoid arthritis
#1	AnnotatorNotes T3	symptom & phenotype
T5	BF 187 222	Th cell activation, differentiation
#2	AnnotatorNotes T5	phenotype
T6	GGP 286 308	Inducible costimulator
T7	GGP 310 314	ICOS
T8	GGP 327 349	costimulatory receptor
T9	ANATOMY 373 380	T cells
T10	BF 445 468	Th2 cytokine expression
#3	AnnotatorNotes T10	phenotype
T11	BF 473 491	Ab class switching
#4	AnnotatorNotes T11	phenotype
T12	ANATOMY 495 502	B cells
T13	GGP 543 547	ICOS
T14	DISEASE 551 571	rheumatoid arthritis
T15	ORGANISM 580 612	collagen-induced arthritis model
T16	ORGANISM 628 646	ICOS knockout mice
T17	GGP 654 670	DBA/1 background
T18	BF 687 726	resistant to collagen-induced arthritis
#5	AnnotatorNotes T18	phenotype
T20	BF 741 777	absence of joint tissue inflammation
#6	AnnotatorNotes T20	symptom & phenotype
T21	ORGANISM 785 789	mice
T22	GGP 811 819	collagen
T23	BF 831 861	reduced anti-collagen IgM Ab’s
T24	GGP 887 897	IgG2a Ab’s
T25	DISEASE 923 949	collagen-induced arthritis
T26	GGP 964 968	ICOS
T27	BF 1004 1023	expression of IL-17
#7	AnnotatorNotes T27	phenotype
T29	GGP 1027 1051	proinflammatory cytokine
T30	DISEASE 1066 1086	rheumatoid arthritis
T31	GGP 1113 1117	ICOS
T32	DISEASE 1135 1161	collagen-induced arthritis
T33	ORGANISM 1203 1211	patients
T34	DISEASE 1217 1237	rheumatoid arthritis
T35	GGP 24 46	Inducible costimulator
T19	GGP 261 284	costimulatory molecules
#8	AnnotatorNotes T19	underspecified
#9	AnnotatorNotes T23	phenotype & symptom
