# Supplementary material for: Learning to Recognize Phenotype Candidates in the Auto-Immune Literature Using SVM Re-Ranking
Source: PLoS One. 2013 Oct 14;8(10):e72965. doi: 10.1371/journal.pone.0072965 (PMC3796529; doi:10.1371/journal.pone.0072965)
Supplement: Data S1 — Annotated data for the auto-immune corpus of PubMed abstracts. (ZIP) [file pone.0072965.s001.zip › PM_2012_NE/PMC152583.ann]

T1	GGP 39 43	PTEN
T2	DISEASE 47 73	airway hyperresponsiveness
T3	BF 78 110	inflammation in bronchial asthma
#2	AnnotatorNotes T3	symptom & phenotype
T5	GGP 122 180	Phosphatase and tensin homologue deleted on chromosome ten
T6	GGP 182 186	PTEN
T7	GGP 278 282	PTEN
T8	GGP 304 308	PI3K
T9	CHED 350 389	phosphatidylinositol 3,4,5-triphosphate
T10	ORGANISM 406 417	mouse model
T11	DISEASE 422 428	asthma
T12	CHED 456 471	PI3K inhibitors
T13	GGP 476 480	PTEN
T14	BF 484 523	allergen-induced bronchial inflammation
#3	AnnotatorNotes T14	symptom & phenotype
T15	DISEASE 528 554	airway hyperresponsiveness
T16	GGP 556 560	PI3K
T17	GGP 600 608	allergen
T18	BF 620 643	PTEN protein expression
#5	AnnotatorNotes T18	phenotype
T19	GGP 648 652	PTEN
T20	DISEASE 692 698	asthma
T21	GGP 680 683	OVA
T22	GGP 715 719	PTEN
T24	ORGANISM 777 789	control mice
T25	GGP 820 824	PTEN
T26	ANATOMY 853 885	allergen-induced asthmatic lungs
T30	ANATOMY 955 984	bronchoalveolar lavage fluids
T31	GGP 991 994	OVA
T32	CHED 1072 1087	PI3K inhibitors
T33	ORGANISM 1091 1103	adenoviruses
T34	GGP 1113 1122	PTEN cDNA
T35	ORGANISM 1124 1130	AdPTEN
T36	CHED 1165 1180	PI3K inhibitors
T37	ORGANISM 1184 1190	AdPTEN
T38	BF 1210 1232	bronchial inflammation
#6	AnnotatorNotes T38	symptom & phenotype
T39	DISEASE 1237 1263	airway hyperresponsiveness
T40	GGP 1294 1298	PTEN
T41	BF 1330 1366	pathogenesis of the asthma phenotype
#8	AnnotatorNotes T41	symptom & phenotype
T43	ANATOMY 733 773	epithelial layers around the bronchioles
#10	AnnotatorNotes T17	underspecified
T44	CHED 334 349	signaling lipid
T27	BF 891 951	increased IL-4, IL-5, and eosinophil cationic protein levels
#11	AnnotatorNotes T27	symptom & phenotype
