# Supplementary material for: Learning to Recognize Phenotype Candidates in the Auto-Immune Literature Using SVM Re-Ranking
Source: PLoS One. 2013 Oct 14;8(10):e72965. doi: 10.1371/journal.pone.0072965 (PMC3796529; doi:10.1371/journal.pone.0072965)
Supplement: Data S1 — Annotated data for the auto-immune corpus of PubMed abstracts. (ZIP) [file pone.0072965.s001.zip › PM_2012_NE/PMC152937.ann]

T1	GGP 40 52	CD44 variant
T2	ANATOMY 56 74	inflammatory cells
T3	GGP 113 116	FGF
T4	GGP 126 134	receptor
T5	ANATOMY 146 178	Synovial fluid cells from joints
T7	ORGANISM 182 216	rheumatoid arthritis (RA) patients
T8	GGP 233 240	variant
T9	GGP 244 248	CD44
T10	GGP 261 268	CD44vRA
T11	GGP 283 302	extra trinucleotide
T12	GGP 304 307	CAG
T13	GGP 326 344	intronic sequences
T14	GGP 356 368	variant exon
T15	GGP 374 388	CD44vRA mutant
T16	ORGANISM 418 429	RA patients
T17	ANATOMY 431 458	CD44-negative Namalwa cells
T18	GGP 476 488	CD44vRA cDNA
T19	GGP 497 532	CD44v3-v10 (CD44vRA wild type) cDNA
T20	GGP 539 544	FGF-2
T21	CHED 585 607	heparan sulfate chains
T22	ANATOMY 618 631	Namalwa cells
T23	GGP 646 651	FGF-2
T24	GGP 675 682	CD44vRA
T25	GGP 717 731	FGF receptor-1
T26	GGP 733 739	FGFR-1
T27	ANATOMY 750 763	Namalwa cells
T28	GGP 796 801	FGF-2
T29	GGP 825 835	CD44v3-v10
T30	ANATOMY 848 853	cells
T31	BF 869 898	proliferation of BaF-32 cells
#1	AnnotatorNotes T31	phenotype
T33	GGP 908 914	FGFR-1
T34	ANATOMY 953 958	cells
T35	ANATOMY 978 1006	primary synovial fluid cells
T36	ORGANISM 1012 1023	RA patients
T37	GGP 1035 1042	CD44vRA
T38	GGP 1062 1068	FGFR-1
T39	GGP 1102 1107	FGF-2
T40	ANATOMY 1131 1145	synovial cells
T41	GGP 1157 1167	CD44v3-v10
T42	ANATOMY 1171 1185	synovial cells
T43	ORGANISM 1191 1214	osteoarthritis patients
T44	GGP 1239 1245	FGFR-1
T45	ANATOMY 1249 1266	RA synovial cells
T46	GGP 1325 1329	Ab’s
T47	GGP 1342 1357	v3 exon product
T48	GGP 1361 1365	CD44
T49	GGP 1374 1379	FGF-2
T50	CHED 1396 1418	heparan sulfate moiety
T51	GGP 1442 1454	CD44 variant
T52	ANATOMY 1458 1475	RA synovium cells
T53	GGP 1519 1525	FGFR-1
T54	BF 1582 1614	destructive inflammatory cascade
#2	AnnotatorNotes T54	symptom & phenotype
T55	DISEASE 1627 1629	RA
T56	DISEASE 1649 1668	autoimmune diseases
#3	AnnotatorNotes T8	underspecified
