# Supplementary material for: Learning to Recognize Phenotype Candidates in the Auto-Immune Literature Using SVM Re-Ranking
Source: PLoS One. 2013 Oct 14;8(10):e72965. doi: 10.1371/journal.pone.0072965 (PMC3796529; doi:10.1371/journal.pone.0072965)
Supplement: Data S1 — Annotated data for the auto-immune corpus of PubMed abstracts. (ZIP) [file pone.0072965.s001.zip › PM_2012_NE/PMC1535777.ann]

T1	SYNDROME 25 42	SLE like syndrome
T2	GGP 72 75	C1q
T3	BF 47 68	functional deficiency
#1	AnnotatorNotes T3	phenotype & symptom
T4	ORGANISM 121 128	sisters
T5	ORGANISM 135 142	brother
T6	ORGANISM 152 158	family
T7	ORGANISM 79 86	members
T8	ORGANISM 92 104	large family
T9	GGP 202 223	haemolytic complement
T10	GGP 283 286	C1q
T11	ANATOMY 297 301	sera
T12	GGP 303 320	C1q like material
T13	GGP 340 343	C1r
T14	GGP 348 351	C1s
T15	GGP 413 434	complement components
T16	DISEASE 471 489	glomerulonephritis
T17	ORGANISM 530 537	brother
T18	DISEASE 559 584	membranous glomerulopathy
T19	ORGANISM 639 646	sisters
T20	DISEASE 650 691	systemic lupus erythematosus like disease
T21	BF 764 769	death
#2	AnnotatorNotes T21	phenotype & symptom
T22	ANATOMY 793 798	serum
T23	ORGANISM 814 828	family members
T24	GGP 834 851	C1q like material
T25	GGP 901 904	C1q
T26	GGP 1015 1018	C1r
T27	GGP 1023 1026	C1s
T28	GGP 1057 1060	C1q
T29	GGP 1075 1094	human gammaglobulin
T30	GGP 1167 1170	C1q
T31	GGP 1212 1215	C1q
T32	GGP 1256 1268	C1q molecule
#3	AnnotatorNotes T12	underspecified
#4	AnnotatorNotes T24	underspecified
T33	CHED 917 924	sucrose
T34	ANATOMY 179 183	sera
