# Supplementary material for: Learning to Recognize Phenotype Candidates in the Auto-Immune Literature Using SVM Re-Ranking
Source: PLoS One. 2013 Oct 14;8(10):e72965. doi: 10.1371/journal.pone.0072965 (PMC3796529; doi:10.1371/journal.pone.0072965)
Supplement: Data S1 — Annotated data for the auto-immune corpus of PubMed abstracts. (ZIP) [file pone.0072965.s001.zip › PM_2012_NE/PMC1545197.ann]

T1	DISEASE 25 56	Congenital complete heart block
T2	ORGANISM 64 71	newborn
T3	DISEASE 97 125	systemic lupus erythematosus
T4	DISEASE 136 163	connective tissue disorders
T5	ORGANISM 181 187	babies
T6	DISEASE 193 213	complete heart block
T7	DISEASE 239 267	systemic lupus erythematosus
T8	DISEASE 269 272	SLE
T9	ORGANISM 309 313	baby
T10	ORGANISM 320 326	mother
T11	BF 331 356	serological abnormalities
#1	AnnotatorNotes T11	phenotype & symptom
T12	ORGANISM 367 371	baby
T13	BF 378 399	rapidly fatal outcome
#2	AnnotatorNotes T13	phenotype & symptom
T14	CHED 418 425	digoxin
T15	DISEASE 430 443	heart failure
T16	DISEASE 496 516	complete heart block
T17	BF 587 609	neonatal abnormalities
#3	AnnotatorNotes T17	symptom & phenotype
T18	DISEASE 654 657	SLE
T19	DISEASE 670 697	connective tissue disorders
T20	DISEASE 782 804	congenital heart block
