# Supplementary material for: Learning to Recognize Phenotype Candidates in the Auto-Immune Literature Using SVM Re-Ranking
Source: PLoS One. 2013 Oct 14;8(10):e72965. doi: 10.1371/journal.pone.0072965 (PMC3796529; doi:10.1371/journal.pone.0072965)
Supplement: Data S1 — Annotated data for the auto-immune corpus of PubMed abstracts. (ZIP) [file pone.0072965.s001.zip › PM_2012_NE/PMC1559531.ann]

T1	GGP 27 52	Chromosome 8 Gene-Cluster
T2	GGP 75 101	Human Beta-Defensin 2 Gene
T3	DISEASE 129 142	Crohn Disease
T4	ANATOMY 150 155	Colon
T5	GGP 167 176	Defensins
T6	GGP 181 214	endogenous antimicrobial peptides
T7	ANATOMY 232 249	intestinal mucosa
T8	BF 258 276	bacterial invasion
#1	AnnotatorNotes T8	symptom
T9	BF 305 334	deficient defensin expression
#2	AnnotatorNotes T9	phenotype & symptom
T10	BF 352 372	chronic inflammation
#3	AnnotatorNotes T10	symptom & phenotype
T11	DISEASE 376 389	Crohn disease
T12	DISEASE 391 393	CD
T13	GGP 400 403	DNA
T14	GGP 423 449	beta-defensin gene cluster
T15	GGP 453 470	chromosome 8p23.1
T16	ORGANISM 504 522	healthy population
T17	BF 548 581	defective beta-defensin induction
#4	AnnotatorNotes T17	phenotype & symptom
T18	DISEASE 585 595	colonic CD
T19	GGP 616 634	beta-defensin–gene
T20	GGP 698 701	DNA
T21	GGP 832 868	human beta-defensin 2 ( HBD-2 ) gene
T22	ORGANISM 885 904	healthy individuals
T23	ORGANISM 917 925	patients
T24	DISEASE 931 949	ulcerative colitis
T25	GGP 983 993	HBD-2 gene
T26	ORGANISM 1018 1033	surgical cohort
T27	DISEASE 1039 1058	ileal or colonic CD
T28	ORGANISM 1068 1087	second large cohort
T29	DISEASE 1093 1120	inflammatory bowel diseases
T30	GGP 1184 1189	HBD-2
T31	DISEASE 1227 1237	colonic CD
T32	DISEASE 1387 1397	colonic CD
T33	ORGANISM 1441 1449	controls
T34	ORGANISM 1473 1488	surgical cohort
T35	ORGANISM 1497 1503	cohort
T36	DISEASE 1509 1536	inflammatory bowel diseases
T37	ORGANISM 1539 1550	Individuals
T38	DISEASE 1612 1622	colonic CD
T39	ORGANISM 1632 1643	individuals
T40	GGP 1715 1725	HBD-2 gene
T41	BF 1764 1804	diminished mucosal HBD-2 mRNA expression
#5	AnnotatorNotes T41	phenotype & symptom
T42	GGP 1841 1851	HBD-2 gene
T43	GGP 1871 1890	beta-defensin locus
T44	DISEASE 1906 1916	colonic CD
T45	BF 1938 1973	diminished beta-defensin expression
#6	AnnotatorNotes T45	phenotype & symptom
T46	ORGANISM 1297 1312	surgical cohort
T47	ORGANISM 1330 1343	second cohort
T48	GGP 790 800	polymerase
#7	AnnotatorNotes T33	underspecified
T49	DISEASE 1133 1157	ileal resections/disease
#8	AnnotatorNotes T49	the term 'resection' is excluded
