# Supplementary material for: Learning to Recognize Phenotype Candidates in the Auto-Immune Literature Using SVM Re-Ranking
Source: PLoS One. 2013 Oct 14;8(10):e72965. doi: 10.1371/journal.pone.0072965 (PMC3796529; doi:10.1371/journal.pone.0072965)
Supplement: Data S1 — Annotated data for the auto-immune corpus of PubMed abstracts. (ZIP) [file pone.0072965.s001.zip › PM_2012_NE/PMC1592563.ann]

T1	DISEASE 25 49	Familial Chilblain Lupus
T2	DISEASE 71 100	Cutaneous Lupus Erythematosus
T3	GGP 110 123	Chromosome 3p
T4	DISEASE 135 162	Systemic lupus erythematosu
T5	DISEASE 180 198	autoimmune disease
T6	GGP 242 260	complement factors
T7	BF 211 238	rare monogenic deficiencies
#1	AnnotatorNotes T7	phenotype & symptom
T8	DISEASE 269 285	upuslike disease
T9	DISEASE 322 341	autoimmune diseases
T10	BF 345 388	high susceptibility to bacterial infections
#2	AnnotatorNotes T10	phenotype
T12	DISEASE 530 552	internal-organ disease
T13	BF 432 450	Cutaneous findings
#3	AnnotatorNotes T13	symptom
T14	DISEASE 574 588	genodermatosis
T15	BF 606 645	painful bluish-red inflammatory papular
#4	AnnotatorNotes T15	symptom & phenotype
T16	ANATOMY 668 683	acral locations
T17	ANATOMY 692 699	fingers
T18	ANATOMY 701 705	toes
T19	ANATOMY 707 711	nose
T20	ANATOMY 713 719	cheeks
T21	ANATOMY 725 729	ears
T22	BF 735 742	lesions
#5	AnnotatorNotes T22	symptom
T23	BF 898 909	arthralgias
#6	AnnotatorNotes T23	symptom
T24	DISEASE 936 958	internal-organ disease
T25	BF 965 1002	increased susceptibility to infection
#7	AnnotatorNotes T25	phenotype
T28	BF 1036 1064	deep inflammatory infiltrate
#9	AnnotatorNotes T28	symptom
T29	BF 1070 1151	perivascular distribution and granular deposits of immunoglobulins and complement
#10	AnnotatorNotes T29	symptom & phenotype
T30	ORGANISM 1186 1206	affected individuals
T32	BF 1212 1262	antinuclear antibodies or immune complex formation
#11	AnnotatorNotes T32	symptom & phenotype
T31	GGP 1272 1285	cryoglobulins
T33	GGP 1289 1305	cold agglutinins
T34	DISEASE 1357 1372	chilblain lupus
T35	DISEASE 1389 1418	cutaneous lupus erythematosus
T36	ORGANISM 1445 1459	German kindred
T37	ORGANISM 1468 1484	affected members
T38	BF 1496 1517	highly penetrant trai
#12	AnnotatorNotes T38	phenotype
T39	BF 1524 1554	autosomal dominant inheritance
#13	AnnotatorNotes T39	phenotype
T40	GGP 1629 1634	locus
T41	GGP 1649 1662	chromosome 3p
T42	GGP 1695 1700	locus
T43	GGP 1706 1722	13.8-cM interval
T44	DISEASE 1802 1831	cutaneous lupus erythematosus
T45	GGP 1855 1859	gene
T46	DISEASE 1876 1900	familial chilblain lupus
T47	BF 1923 1935	pathogenesis
#14	AnnotatorNotes T47	phenotype & symptom
T48	DISEASE 1955 1980	connective-tissue disease
T49	DISEASE 1989 2017	systemic lupus erythematosus
#15	AnnotatorNotes T16	underspecified
T50	GGP 1566 1576	nucleotide
#16	AnnotatorNotes T40	underspecified
#17	AnnotatorNotes T42	underspecified
T51	BF 649 664	nodular lesions
#18	AnnotatorNotes T51	phenotype & symptom
T11	GGP 1664 1673	Haplotype
