# Supplementary material for: Learning to Recognize Phenotype Candidates in the Auto-Immune Literature Using SVM Re-Ranking
Source: PLoS One. 2013 Oct 14;8(10):e72965. doi: 10.1371/journal.pone.0072965 (PMC3796529; doi:10.1371/journal.pone.0072965)
Supplement: Data S1 — Annotated data for the auto-immune corpus of PubMed abstracts. (ZIP) [file pone.0072965.s001.zip › PM_2012_NE/PMC161420.ann]

T1	GGP 28 60	thyrotropin receptor autoantigen
T2	DISEASE 64 78	Graves disease
T3	DISEASE 127 141	Graves disease
T4	DISEASE 145 185	common organ-specific autoimmune disease
T5	ORGANISM 196 202	humans
T6	DISEASE 227 246	autoimmune diseases
T7	BF 272 298	target organ hyperfunction
#1	AnnotatorNotes T7	phenotype & symptom
T8	BF 311 323	organ damage
#2	AnnotatorNotes T8	symptom
T9	DISEASE 334 348	thyrotoxicosis
T10	GGP 371 385	autoantibodies
T11	GGP 404 424	thyrotropin receptor
T12	GGP 426 430	TSHR
T13	DISEASE 449 463	Graves disease
T14	GGP 621 635	target antigen
T15	GGP 670 704	thyroid-stimulatory autoantibodies
T16	GGP 706 712	TSAb’s
T17	GGP 725 755	glycoprotein hormone receptors
T18	GGP 766 770	TSHR
T19	GGP 827 835	subunits
T20	GGP 912 922	A subunits
T21	BF 781 804	intramolecular cleavage
#3	AnnotatorNotes T21	phenotype
T22	BF 852 860	shedding
#4	AnnotatorNotes T22	phenotype
T23	GGP 924 949	Functional autoantibodies
T24	GGP 982 1012	glycoprotein hormone receptors
T25	GGP 1024 1030	TSAb’s
T26	GGP 1098 1108	A subunits
T27	DISEASE 1164 1178	Graves disease
T28	ORGANISM 1128 1160	adenovirus-mediated animal model
T29	DISEASE 1192 1198	goiter
T30	DISEASE 1203 1218	hyperthyroidism
T31	ORGANISM 1259 1269	adenovirus
T32	GGP 1289 1298	A subunit
T33	GGP 1336 1340	TSHR
T34	GGP 1369 1377	subunits
T35	GGP 1405 1415	A subunits
T36	BF 1438 1453	immune response
#5	AnnotatorNotes T36	phenotype
T37	DISEASE 1465 1480	hyperthyroidism
T38	DISEASE 1526 1540	Graves disease
#6	AnnotatorNotes T14	underspecified
