# Supplementary material for: Learning to Recognize Phenotype Candidates in the Auto-Immune Literature Using SVM Re-Ranking
Source: PLoS One. 2013 Oct 14;8(10):e72965. doi: 10.1371/journal.pone.0072965 (PMC3796529; doi:10.1371/journal.pone.0072965)
Supplement: Data S1 — Annotated data for the auto-immune corpus of PubMed abstracts. (ZIP) [file pone.0072965.s001.zip › PM_2012_NE/PMC1683042.ann]

T1	DISEASE 25 39	Atopic disease
T2	GGP 44 60	immunoglobulin E
T3	ORGANISM 64 69	twins
T4	DISEASE 190 204	atopic disease
T5	BF 233 249	serum IgE levels
#1	AnnotatorNotes T5	phenotype & symptom
T6	DISEASE 339 345	asthma
T7	DISEASE 350 367	seasonal rhinitis
T8	BF 369 387	skin-test response
#2	AnnotatorNotes T8	phenotype & symptom
T9	BF 389 411	total serum IgE levels
#3	AnnotatorNotes T9	phenotype & symptom
T10	GGP 417 429	specific IgE
T11	ORGANISM 467 482	MZ and DZ twins
T12	DISEASE 531 537	asthma
T13	DISEASE 539 547	rhinitis
T14	ORGANISM 596 604	MZ twins
T15	ORGANISM 674 689	dizygotic twins
T16	BF 801 817	total IgE levels
#4	AnnotatorNotes T16	phenotype & symptom
T17	GGP 829 858	substantial genetic component
