# Supplementary material for: Learning to Recognize Phenotype Candidates in the Auto-Immune Literature Using SVM Re-Ranking
Source: PLoS One. 2013 Oct 14;8(10):e72965. doi: 10.1371/journal.pone.0072965 (PMC3796529; doi:10.1371/journal.pone.0072965)
Supplement: Data S1 — Annotated data for the auto-immune corpus of PubMed abstracts. (ZIP) [file pone.0072965.s001.zip › PM_2012_NE/PMC1683504.ann]

T1	GGP 69 83	marker alleles
T2	GGP 98 112	HLA-DR alleles
T3	DISEASE 117 131	Graves disease
T4	GGP 267 278	HLA alleles
T5	GGP 295 301	marker
T6	GGP 392 399	alleles
T7	GGP 405 410	locus
T8	GGP 549 555	allele
T9	GGP 617 624	alleles
T10	GGP 700 714	HLA-DR alleles
T11	BF 718 750	susceptibility to Graves disease
#1	AnnotatorNotes T11	phenotype
T13	ORGANISM 758 778	Caucasian population
T14	GGP 827 830	DR3
T15	GGP 924 927	DR5
T16	DISEASE 932 946	Graves disease
T17	BF 952 976	reduced frequency of DR5
T18	ORGANISM 983 991	patients
T19	BF 1048 1063	increase in DR3
T20	ORGANISM 1079 1087	patients
T21	DISEASE 1141 1152	eye disease
T22	BF 1186 1218	increase in the frequency of DR4
T23	ORGANISM 1225 1231	family
T24	GGP 1249 1252	HLA
T25	DISEASE 1256 1270	Graves disease
T26	ORGANISM 1295 1325	Caucasian and Chinese families
T27	ORGANISM 1333 1341	sib-pair
#2	AnnotatorNotes T5	underspecified
#3	AnnotatorNotes T7	underspecified
#4	AnnotatorNotes T17	phenotype & symptom
#5	AnnotatorNotes T19	phenotype & symptom
#6	AnnotatorNotes T22	phenotype & symptom
