# Supplementary material for: Learning to Recognize Phenotype Candidates in the Auto-Immune Literature Using SVM Re-Ranking
Source: PLoS One. 2013 Oct 14;8(10):e72965. doi: 10.1371/journal.pone.0072965 (PMC3796529; doi:10.1371/journal.pone.0072965)
Supplement: Data S1 — Annotated data for the auto-immune corpus of PubMed abstracts. (ZIP) [file pone.0072965.s001.zip › PM_2012_NE/PMC16851.ann]

T1	DISEASE 101 117	Felty's syndrome
T3	GGP 187 197	antibodies
T4	BF 205 217	pathogenesis
#1	AnnotatorNotes T4	symptom & phenotype
T5	DISEASE 226 273	systemic and organ-specific autoimmune diseases
T6	GGP 57 71	human antibody
T7	GGP 72 79	antigen
T8	GGP 347 361	autoantibodies
T9	ORGANISM 375 381	humans
T10	GGP 462 476	autoantibodies
T11	GGP 481 493	autoantigens
T12	ORGANISM 553 558	phage
T13	BF 571 589	antigen expression
#2	AnnotatorNotes T13	phenotype
T14	ORGANISM 630 635	donor
T15	DISEASE 651 671	rheumatoid arthritis
T16	DISEASE 673 675	RA
T17	BF 678 690	splenomegaly
#3	AnnotatorNotes T17	symptom & phenotype
T18	BF 696 733	peripheral destruction of neutrophils
#4	AnnotatorNotes T18	symptom & phenotype
T19	DISEASE 745 756	neutropenia
T20	DISEASE 758 774	Felty's syndrome
T21	ORGANISM 789 794	phage
T22	ANATOMY 832 843	bone marrow
T23	ORGANISM 853 858	donor
T24	GGP 865 888	high-affinity human mAb
T25	GGP 890 895	ANA15
T26	ANATOMY 931 942	neutrophils
T27	ANATOMY 988 997	cell line
T28	GGP 1003 1011	antibody
T29	ANATOMY 1038 1049	neutrophils
T30	ANATOMY 1066 1076	cell lines
T31	ORGANISM 1091 1096	λgt11
T32	BF 1097 1107	expression
#5	AnnotatorNotes T32	pphenotype
T33	ANATOMY 1132 1156	myelomonocytic cell line
T34	GGP 1166 1169	mAb
T35	GGP 1191 1224	eukaryotic elongation factor 1A-1
T36	GGP 1226 1233	eEF1A-1
T37	GGP 1246 1257	autoantigen
T38	GGP 1278 1283	ANA15
T39	GGP 1347 1354	eEF1A-1
T40	ANATOMY 1386 1390	sera
T41	ORGANISM 1412 1420	patients
T42	DISEASE 1426 1442	Felty's syndrome
T43	BF 1447 1489	elevated levels of anti-eEF1A-1 antibodies
#6	AnnotatorNotes T43	symptom & phenotype
T44	GGP 1511 1519	antibody
T45	GGP 1520 1527	antigen
T46	DISEASE 1643 1654	neutropenia
T47	BF 35 45	expression
#7	AnnotatorNotes T47	phenotype
#8	AnnotatorNotes T11	underspecified
T48	GGP 1170 1175	ANA15
#9	AnnotatorNotes T37	underspecified
#10	AnnotatorNotes T45	underspecified
#11	AnnotatorNotes T7	underspecified
T2	GGP 780 788	antibody
T49	GGP 544 552	antibody
