# Supplementary material for: Learning to Recognize Phenotype Candidates in the Auto-Immune Literature Using SVM Re-Ranking
Source: PLoS One. 2013 Oct 14;8(10):e72965. doi: 10.1371/journal.pone.0072965 (PMC3796529; doi:10.1371/journal.pone.0072965)
Supplement: Data S1 — Annotated data for the auto-immune corpus of PubMed abstracts. (ZIP) [file pone.0072965.s001.zip › PM_2012_NE/PMC1685133.ann]

T1	GGP 25 28	HLA
T2	GGP 58 71	HLA haplotype
T3	ORGANISM 83 91	families
T4	GGP 156 170	HLA haplotypes
T5	ORGANISM 174 182	families
T6	ORGANISM 202 212	individual
T7	DISEASE 227 262	insulin-dependent diabetes mellitus
T8	DISEASE 266 284	multiple sclerosis
T9	ORGANISM 318 326	families
T10	ORGANISM 332 350	unaffected parents
T11	ORGANISM 352 370	affected sib pairs
T12	GGP 391 404	HLA haplotype
T13	ORGANISM 436 449	affected sibs
T14	ORGANISM 486 499	affected sibs
T15	ORGANISM 526 534	families
T16	ORGANISM 540 558	unaffected parents
T17	ORGANISM 563 595	HLA half-identical affected sibs
T18	ORGANISM 597 610	well siblings
T19	GGP 634 650	single haplotype
T20	ORGANISM 668 681	affected sibs
T21	ORGANISM 735 743	families
T22	ORGANISM 753 768	affected parent
T23	ORGANISM 770 783	well siblings
T24	ORGANISM 787 807	affected individuals
T25	ORGANISM 827 841	affected child
T26	GGP 844 853	haplotype
T27	ORGANISM 863 880	unaffected parent
T28	DISEASE 985 1032	non-Mendelian, familial, HLA-associated disease
T29	GGP 1047 1051	gene
T30	BF 1070 1100	susceptibility to the disorder
#1	AnnotatorNotes T30	phenotype
