# Supplementary material for: Learning to Recognize Phenotype Candidates in the Auto-Immune Literature Using SVM Re-Ranking
Source: PLoS One. 2013 Oct 14;8(10):e72965. doi: 10.1371/journal.pone.0072965 (PMC3796529; doi:10.1371/journal.pone.0072965)
Supplement: Data S1 — Annotated data for the auto-immune corpus of PubMed abstracts. (ZIP) [file pone.0072965.s001.zip › PM_2012_NE/PMC1702320.ann]

T1	GGP 25 51	Human lupus autoantibodies
T2	GGP 60 74	NMDA receptors
T3	BF 83 103	cognitive impairment
T4	DISEASE 115 160	Neuropsychiatric systemic lupus erythematosus
T5	BF 182 204	cognitive disturbances
#1	AnnotatorNotes T5	phenotype & symptom
T6	BF 209 220	memory loss
#2	AnnotatorNotes T6	symptom & phenotype
T7	BF 235 253	major complication
T8	ORGANISM 258 272	lupus patients
T9	ORGANISM 301 313	murine model
T10	DISEASE 317 339	neuropsychiatric lupus
T11	GGP 349 352	Abs
T12	GGP 375 380	dsDNA
T13	GGP 389 402	NMDA receptor
T14	GGP 404 409	NMDAR
T15	GGP 433 443	murine Abs
T16	BF 451 460	cognition
#3	AnnotatorNotes T16	phenotype & symptom
T17	ANATOMY 482 485	CNS
T18	ANATOMY 510 529	blood–brain barrier
T19	ANATOMY 531 534	BBB
T20	CHED 549 567	lipopolysaccharide
T21	ORGANISM 595 609	lupus patients
T22	GGP 618 632	anti-NMDAR Abs
T23	ANATOMY 642 647	serum
T24	ANATOMY 652 671	cerebrospinal fluid
T25	GGP 713 722	human Abs
T26	BF 737 758	cognitive dysfunction
#4	AnnotatorNotes T26	symptom & phenotype
T27	ANATOMY 779 784	serum
T28	GGP 804 807	DNA
T29	GGP 812 817	NMDAR
T30	ORGANISM 833 847	lupus patients
T31	BF 857 877	cognitive impairment
#5	AnnotatorNotes T31	symptom & phenotype
T32	ORGANISM 881 885	mice
T33	ANATOMY 900 905	serum
T34	CHED 930 948	lipopolysaccharide
T35	ANATOMY 967 970	BBB
T36	ANATOMY 982 987	Brain
T37	BF 1010 1035	hippocampal neuron damage
#6	AnnotatorNotes T37	phenotype & symptom
T38	BF 1069 1108	hippocampus-dependent memory impairment
#7	AnnotatorNotes T38	symptom & phenotype
#8	AnnotatorNotes T3	symptom & phenotype
T39	GGP 1131 1145	anti-NMDAR Abs
T40	ANATOMY 1159 1165	brains
T41	ORGANISM 1169 1206	systemic lupus erythematosus patients
T42	GGP 1218 1221	IgG
T43	ANATOMY 1229 1244	patient's brain
T44	GGP 1250 1253	IgG
T45	GGP 1260 1263	DNA
T46	GGP 1268 1273	NMDAR
T47	BF 1285 1303	neuronal apoptosis
#9	AnnotatorNotes T47	phenotype
T48	ANATOMY 1323 1335	mouse brains
T49	ANATOMY 1359 1365	brains
T50	ORGANISM 1369 1377	patients
T51	DISEASE 1383 1405	neuropsychiatric lupus
T52	GGP 1447 1450	IgG
T53	GGP 1469 1483	anti-NMDAR Abs
T54	ORGANISM 1511 1525	lupus patients
T55	GGP 1543 1557	anti-NMDAR Abs
T56	BF 1577 1592	neuronal damage
#10	AnnotatorNotes T56	phenotype & symptom
T57	BF 1597 1611	memory deficit
#11	AnnotatorNotes T57	phenotype & symptom
T58	ANATOMY 1632 1635	BBB
T59	GGP 1650 1653	Abs
T60	ANATOMY 1667 1683	patients' brains
T61	DISEASE 1702 1724	neuropsychiatric lupus
T62	GGP 1744 1758	anti-NMDAR Abs
T63	ORGANISM 1784 1792	patients
#12	AnnotatorNotes T7	symptom & phenotype
