# Supplementary material for: Learning to Recognize Phenotype Candidates in the Auto-Immune Literature Using SVM Re-Ranking
Source: PLoS One. 2013 Oct 14;8(10):e72965. doi: 10.1371/journal.pone.0072965 (PMC3796529; doi:10.1371/journal.pone.0072965)
Supplement: Data S1 — Annotated data for the auto-immune corpus of PubMed abstracts. (ZIP) [file pone.0072965.s001.zip › PM_2012_NE/PMC1715269.ann]

T1	ORGANISM 29 53	affected-pedigree-member
T2	ORGANISM 138 155	affected-sib-pair
T3	ORGANISM 186 195	pedigrees
T4	BF 373 390	marker phenotypes
#1	AnnotatorNotes T4	phenotype
T5	BF 422 439	marker phenotypes
#2	AnnotatorNotes T5	phenotype
T6	ORGANISM 452 468	pedigree members
T7	ORGANISM 505 533	distantly affected relatives
T8	GGP 545 563	rare marker allele
T9	GGP 571 591	common marker allele
T10	GGP 649 655	allele
T11	ORGANISM 904 912	pedigree
T12	DISEASE 921 939	Huntington disease
T13	GGP 1000 1012	marker locus
T14	GGP 1021 1034	disease locus
T15	BF 1257 1283	inheritance of the disease
#3	AnnotatorNotes T15	phenotype
T16	DISEASE 1359 1379	rheumatoid arthritis
T17	ORGANISM 837 843	person
