# Supplementary material for: Learning to Recognize Phenotype Candidates in the Auto-Immune Literature Using SVM Re-Ranking
Source: PLoS One. 2013 Oct 14;8(10):e72965. doi: 10.1371/journal.pone.0072965 (PMC3796529; doi:10.1371/journal.pone.0072965)
Supplement: Data S1 — Annotated data for the auto-immune corpus of PubMed abstracts. (ZIP) [file pone.0072965.s001.zip › PM_2012_NE/PMC1778483.ann]

T1	DISEASE 34 57	Hashimoto's thyroiditis
T2	BF 63 80	kidney impairment
#1	AnnotatorNotes T2	phenotype & symptom
T3	ORGANISM 95 110	12 year old boy
T4	ORGANISM 123 130	sisters
T5	DISEASE 136 159	Hashimoto's thyroiditis
T6	BF 164 180	renal impairment
#2	AnnotatorNotes T6	phenotype & symptom
T7	ORGANISM 221 227	family
T8	ORGANISM 201 212	generations
T9	DISEASE 232 258	autoimmune thyroid disease
T10	DISEASE 260 275	Graves' disease
T11	ORGANISM 297 313	first generation
T12	ORGANISM 323 351	second and third generations
T13	BF 356 375	thyroid enlargement
#3	AnnotatorNotes T13	phenotype & symptom
T14	BF 381 406	abnormal thyroid function
#4	AnnotatorNotes T14	symptom & phenotype
T15	BF 411 438	immunological abnormalities
#5	AnnotatorNotes T15	symptom & phenotype
T16	ORGANISM 460 466	family
T17	GGP 513 537	human leucocyte antigens
T18	GGP 504 509	types
T19	DISEASE 545 558	Renal disease
T20	DISEASE 562 588	autoimmune thyroid disease
T21	BF 654 665	proteinuria
#6	AnnotatorNotes T21	symptom & phenotype
T22	ORGANISM 691 699	children
T23	BF 771 787	renal impairment
#7	AnnotatorNotes T23	symptom & phenotype
T24	ORGANISM 814 822	patients
#8	AnnotatorNotes T18	underspecified
