# Supplementary material for: Learning to Recognize Phenotype Candidates in the Auto-Immune Literature Using SVM Re-Ranking
Source: PLoS One. 2013 Oct 14;8(10):e72965. doi: 10.1371/journal.pone.0072965 (PMC3796529; doi:10.1371/journal.pone.0072965)
Supplement: Data S1 — Annotated data for the auto-immune corpus of PubMed abstracts. (ZIP) [file pone.0072965.s001.zip › PM_2012_NE/PMC1801211.ann]

T1	GGP 42 46	gene
T2	DISEASE 51 80	X-linked adrenoleukodystrophy
T3	ORGANISM 84 92	patients
T4	GGP 154 158	gene
T5	DISEASE 179 199	peroxisomal disorder
T6	DISEASE 201 230	X-linked adrenoleukodystrophy
T7	DISEASE 232 237	X-ALD
T8	GGP 270 310	peroxisomal membrane transporter protein
T9	GGP 335 358	protein-coding sequence
T10	GGP 367 371	gene
T11	GGP 412 415	DNA
T12	ORGANISM 435 443	patients
T13	DISEASE 482 487	X-ALD
T14	ORGANISM 501 517	female relatives
T15	DISEASE 551 573	cerebral childhood ALD
T16	DISEASE 575 596	adrenomyeloneuropathy
T17	DISEASE 598 601	AMN
T18	BF 608 646	Addison disease only (ADO) phenotype
#1	AnnotatorNotes T18	phenotype
T19	ORGANISM 661 669	patients
T20	DISEASE 713 726	childhood ALD
T21	GGP 748 758	5' portion
T22	GGP 766 776	X-ALD gene
T23	GGP 873 883	amino acid
T24	GGP 891 909	ATP-binding domain
T25	GGP 917 928	ALD protein
T26	ORGANISM 962 969	patient
T27	BF 988 1004	phenotype of AMN
T28	GGP 1029 1038	codon 212
T29	GGP 1053 1064	second site
#2	AnnotatorNotes T29	underspecified
T30	GGP 1077 1086	codon 178
T31	ORGANISM 1118 1125	patient
T32	BF 1135 1148	ADO phenotype
#3	AnnotatorNotes T32	phenotype
T33	GGP 1224 1228	ALDP
T34	GGP 1229 1234	PMP70
T35	GGP 1191 1216	highly conserved position
T36	ORGANISM 1338 1346	patients
T37	DISEASE 1373 1386	childhood ALD
T38	DISEASE 1391 1394	AMN
T39	GGP 1461 1465	gene
T40	BF 1493 1514	pathogenesis of X-ALD
#4	AnnotatorNotes T40	phenotype & symptom
T42	ORGANISM 1561 1574	X-ALD carrier
T43	ORGANISM 1588 1605	affected families
T44	BF 383 396	transcription
#5	AnnotatorNotes T44	phenotype
#6	AnnotatorNotes T27	phenotype
