# Supplementary material for: Learning to Recognize Phenotype Candidates in the Auto-Immune Literature Using SVM Re-Ranking
Source: PLoS One. 2013 Oct 14;8(10):e72965. doi: 10.1371/journal.pone.0072965 (PMC3796529; doi:10.1371/journal.pone.0072965)
Supplement: Data S1 — Annotated data for the auto-immune corpus of PubMed abstracts. (ZIP) [file pone.0072965.s001.zip › PM_2012_NE/PMC1801237.ann]

T1	DISEASE 49 69	rheumatoid arthritis
T2	ORGANISM 95 101	family
T3	DISEASE 138 158	rheumatoid arthritis
T4	DISEASE 160 162	RA
T5	ORGANISM 183 203	consecutive patients
T6	DISEASE 209 211	RA
T7	ORGANISM 242 248	family
T8	ORGANISM 280 302	First-degree relatives
T9	ORGANISM 312 345	simplex and 30 multiplex families
T10	GGP 379 416	highly penetrant recessive major gene
T11	GGP 425 438	mutant allele
T12	GGP 480 517	most parsimonious genetic risk factor
T13	DISEASE 570 572	RA
T14	ORGANISM 590 597	proband
T15	ORGANISM 617 624	proband
T16	ORGANISM 750 772	first-degree relatives
T17	ORGANISM 812 819	proband
T18	ORGANISM 880 887	proband
T19	ORGANISM 954 963	relatives
T20	ORGANISM 967 980	male probands
T21	DISEASE 1021 1023	RA
T22	ORGANISM 1069 1076	proband
T23	ORGANISM 1229 1237	families
T24	DISEASE 1263 1265	RA
T25	ORGANISM 1272 1295	susceptible individuals
T26	BF 1304 1315	inheritance
#1	AnnotatorNotes T26	phenotype
T27	ORGANISM 1368 1376	families
T28	ORGANISM 1395 1409	affected males
T29	GGP 1494 1508	recessive gene
T30	GGP 1517 1526	modifiers
#2	AnnotatorNotes T30	underspecified
