# Supplementary material for: Learning to Recognize Phenotype Candidates in the Auto-Immune Literature Using SVM Re-Ranking
Source: PLoS One. 2013 Oct 14;8(10):e72965. doi: 10.1371/journal.pone.0072965 (PMC3796529; doi:10.1371/journal.pone.0072965)
Supplement: Data S1 — Annotated data for the auto-immune corpus of PubMed abstracts. (ZIP) [file pone.0072965.s001.zip › PM_2012_NE/PMC1801514.ann]

T1	GGP 29 34	locus
#1	AnnotatorNotes T1	underspecified
T2	BF 67 87	multifactorial trait
#2	AnnotatorNotes T2	phenotype
T3	GGP 112 117	IDDM2
T4	GGP 122 127	IDDM4
T5	GGP 133 138	IDDM1
T6	DISEASE 142 157	type 1 diabetes
T7	GGP 189 206	genetic component
T8	DISEASE 210 233	multifactorial diseases
T9	DISEASE 242 286	type 1 (insulin-dependent) diabetes mellitus
T10	DISEASE 288 292	IDDM
T11	GGP 340 352	disease loci
T12	GGP 625 637	disease loci
T13	GGP 765 770	locus
#3	AnnotatorNotes T13	underspecified
T14	ORGANISM 881 898	affected-sib-pair
T15	GGP 930 935	IDDM1
T16	GGP 937 940	HLA
T17	GGP 946 951	IDDM2
T18	GGP 974 979	IDDM1
T19	GGP 984 989	IDDM4
T20	GGP 957 965	INS VNTR
T21	GGP 991 995	FGF3
T22	DISEASE 1053 1057	IDDM
T23	GGP 1172 1177	locus
#4	AnnotatorNotes T23	underspecified
T24	ORGANISM 1212 1220	families
T25	GGP 1251 1256	IDDM1
T26	GGP 1261 1266	IDDM2
T27	GGP 1336 1341	IDDM1
T28	GGP 1346 1351	IDDM4
