# Supplementary material for: Learning to Recognize Phenotype Candidates in the Auto-Immune Literature Using SVM Re-Ranking
Source: PLoS One. 2013 Oct 14;8(10):e72965. doi: 10.1371/journal.pone.0072965 (PMC3796529; doi:10.1371/journal.pone.0072965)
Supplement: Data S1 — Annotated data for the auto-immune corpus of PubMed abstracts. (ZIP) [file pone.0072965.s001.zip › PM_2012_NE/PMC1801566.ann]

T1	GGP 51 55	loci
#1	AnnotatorNotes T1	underspecified
T2	BF 67 89	total serum IgE levels
#2	AnnotatorNotes T2	phenotype & symptom
T3	BF 147 169	total serum IgE levels
#3	AnnotatorNotes T3	phenotype & symptom
T4	DISEASE 248 253	atopy
T5	DISEASE 258 264	asthma
T6	BF 272 282	IgE levels
#4	AnnotatorNotes T6	phenotype & symptom
T7	ORGANISM 394 402	families
T8	ORGANISM 426 432	parent
T9	DISEASE 438 444	asthma
T10	BF 466 487	recessive inheritance
#5	AnnotatorNotes T10	phenotype
T11	BF 491 506	high IgE levels
#6	AnnotatorNotes T11	phenotype & symptom
T12	GGP 523 536	chromosome 5q
T13	GGP 607 612	locus
#7	AnnotatorNotes T13	underspecified
T14	GGP 639 644	locus
#8	AnnotatorNotes T14	underspecified
T15	GGP 752 757	locus
T16	GGP 774 779	locus
#9	AnnotatorNotes T16	underspecified
T17	GGP 783 785	5q
T18	GGP 811 816	locus
#10	AnnotatorNotes T18	underspecified
T19	GGP 893 900	markers
#11	AnnotatorNotes T19	underspecified
T20	GGP 904 912	5q31-q33
T21	GGP 948 954	marker
#12	AnnotatorNotes T21	underspecified
T22	GGP 955 961	D5S436
T23	BF 989 1002	recombination
#13	AnnotatorNotes T23	phenotype
T24	BF 1017 1030	recombination
#14	AnnotatorNotes T24	phenotype
T25	GGP 1045 1050	locus
#15	AnnotatorNotes T25	underspecified
T26	GGP 1124 1129	locus
#16	AnnotatorNotes T26	underspecified
T27	BF 1234 1253	quantitative traits
#17	AnnotatorNotes T27	phenotype
T28	BF 1278 1309	phenotype of a complex disorder
#18	AnnotatorNotes T28	phenotype
T29	DISEASE 1384 1390	asthma
T30	DISEASE 1372 1379	allergy
T31	GGP 1423 1428	locus
#19	AnnotatorNotes T31	underspecified
