# Supplementary material for: Learning to Recognize Phenotype Candidates in the Auto-Immune Literature Using SVM Re-Ranking
Source: PLoS One. 2013 Oct 14;8(10):e72965. doi: 10.1371/journal.pone.0072965 (PMC3796529; doi:10.1371/journal.pone.0072965)
Supplement: Data S1 — Annotated data for the auto-immune corpus of PubMed abstracts. (ZIP) [file pone.0072965.s001.zip › PM_2012_NE/PMC1820691.ann]

T1	GGP 49 80	complement receptor 2 haplotype
T2	DISEASE 104 132	systemic lupus erythematosus
T3	GGP 146 160	genomic region
T4	GGP 164 189	distal mouse chromosome 1
T5	GGP 198 224	syntenic human counterpart
T6	GGP 267 293	lupus susceptibility genes
T7	GGP 327 333	1q32.2
T8	GGP 363 370	1q21–43
T9	ORGANISM 378 402	lupus multiplex families
T10	ORGANISM 418 435	affected sibpairs
T11	GGP 485 510	positional candidate gene
T12	GGP 514 520	1q32.2
T13	ORGANISM 522 543	complement receptor 2
T14	GGP 546 549	CR2
T15	GGP 580 619	murine Sle1c lupus susceptibility locus
T16	DISEASE 644 657	human disease
T17	ORGANISM 677 688	individuals
T18	ORGANISM 698 746	Caucasian and 142 Chinese lupus simplex families
T19	GGP 791 801	nucleotide
T20	GGP 815 828	CR2 haplotype
T24	BF 881 901	lupus susceptibility
#1	AnnotatorNotes T24	phenotype
T25	GGP 988 998	nucleotide
T27	GGP 1042 1064	5′ untranslated region
T28	GGP 1072 1080	CR2 gene
T29	GGP 1158 1161	CR2
T30	DISEASE 1201 1206	lupus
T31	GGP 1233 1236	CR2
T32	GGP 1249 1268	susceptibility gene
T33	DISEASE 1273 1284	human lupus
T34	GGP 1288 1294	1q32.2
T35	GGP 1339 1342	CR2
T37	BF 1363 1407	pathogenesis of systemic lupus erythematosus
#2	AnnotatorNotes T37	phenotype & symptom
T38	GGP 225 232	1q23–42
#3	AnnotatorNotes T5	underspecified
