# Supplementary material for: Learning to Recognize Phenotype Candidates in the Auto-Immune Literature Using SVM Re-Ranking
Source: PLoS One. 2013 Oct 14;8(10):e72965. doi: 10.1371/journal.pone.0072965 (PMC3796529; doi:10.1371/journal.pone.0072965)
Supplement: Data S1 — Annotated data for the auto-immune corpus of PubMed abstracts. (ZIP) [file pone.0072965.s001.zip › PM_2012_NE/PMC1852703.ann]

T1	GGP 51 56	TREX1
T2	DISEASE 63 87	Familial Chilblain Lupus
T3	DISEASE 92 127	Dominant Aicardi-Goutières Syndrome
T4	GGP 139 144	TREX1
T5	GGP 167 188	3′→5′ DNA exonuclease
T6	GGP 260 265	TREX1
T7	DISEASE 291 317	Aicardi-Goutières syndrome
T8	GGP 325 335	AGS1 locus
T9	DISEASE 352 378	Aicardi-Goutières syndrome
T10	DISEASE 398 426	systemic lupus erythematosus
T11	GGP 500 505	TREX1
T12	DISEASE 523 547	familial chilblain lupus
T13	GGP 629 646	catalytic residue
T14	GGP 650 655	TREX1
T15	DISEASE 681 707	Aicardi-Goutières syndrome
