# Supplementary material for: Learning to Recognize Phenotype Candidates in the Auto-Immune Literature Using SVM Re-Ranking
Source: PLoS One. 2013 Oct 14;8(10):e72965. doi: 10.1371/journal.pone.0072965 (PMC3796529; doi:10.1371/journal.pone.0072965)
Supplement: Data S1 — Annotated data for the auto-immune corpus of PubMed abstracts. (ZIP) [file pone.0072965.s001.zip › PM_2012_NE/PMC1852703.txt]

PMCID: PMC1852703
TITLE: Heterozygous Mutations in TREX1 Cause Familial Chilblain Lupus and Dominant Aicardi-Goutières Syndrome 
ABSTRACT:
TREX1 constitutes the major 3′→5′ DNA exonuclease activity measured in mammalian cells. Recently, biallelic mutations in TREX1 have been shown to cause Aicardi-Goutières syndrome at the AGS1 locus. Interestingly, Aicardi-Goutières syndrome shows overlap with systemic lupus erythematosus at both clinical and pathological levels. Here, we report a heterozygous TREX1 mutation causing familial chilblain lupus. Additionally, we describe a de novo heterozygous mutation, affecting a critical catalytic residue in TREX1, that results in typical Aicardi-Goutières syndrome. 
