# Supplementary material for: Learning to Recognize Phenotype Candidates in the Auto-Immune Literature Using SVM Re-Ranking
Source: PLoS One. 2013 Oct 14;8(10):e72965. doi: 10.1371/journal.pone.0072965 (PMC3796529; doi:10.1371/journal.pone.0072965)
Supplement: Data S1 — Annotated data for the auto-immune corpus of PubMed abstracts. (ZIP) [file pone.0072965.s001.zip › PM_2012_NE/PMC1852748.ann]

T1	GGP 25 29	Gene
T2	GGP 30 34	Gene
T3	GGP 39 43	Gene
T4	GGP 79 87	HLA-DRB1
T5	GGP 89 95	PTPN22
T6	ORGANISM 116 123	Subsets
#1	AnnotatorNotes T6	underspecified
T7	DISEASE 127 147	Rheumatoid Arthritis
T8	GGP 159 163	Gene
T9	GGP 164 168	gene
T10	GGP 173 177	gene
T11	DISEASE 242 262	rheumatoid arthritis
T12	DISEASE 264 266	RA
T13	DISEASE 278 294	complex diseases
T14	GGP 406 426	genetic risk factors
T15	DISEASE 430 432	RA
T16	GGP 437 473	HLA-DRB1 shared epitope (SE) alleles
T17	GGP 482 501	PTPN22 R620W allele
T18	ORGANISM 517 521	case
#2	AnnotatorNotes T18	underspecified
T19	ORGANISM 522 529	control
#3	AnnotatorNotes T19	underspecified
T20	GGP 584 604	Rheumatoid Arthritis
T21	DISEASE 638 640	RA
T22	DISEASE 694 703	Arthritis
T23	GGP 842 847	genes
T24	GGP 1065 1069	loci
#4	AnnotatorNotes T24	underspecified
T25	GGP 1141 1160	HLA-DRB1 SE alleles
T27	GGP 1181 1193	PTPN22 R620W
T28	DISEASE 1234 1254	anti-CCP–positive RA
T29	GGP 1340 1345	genes
T30	GGP 1435 1439	gene
T31	GGP 1440 1444	gene
T32	GGP 1555 1567	PTPN22 R620W
T33	GGP 1640 1660	genetic risk factors
T34	DISEASE 1735 1755	anti-CCP–positive RA
T35	DISEASE 1817 1819	RA
T36	DISEASE 1965 1981	complex diseases
T39	ORGANISM 734 739	cases
#5	AnnotatorNotes T39	underspecified
T40	ORGANISM 750 758	controls
#6	AnnotatorNotes T40	underspecified
T26	GGP 1169 1177	A allele
