# Supplementary material for: Learning to Recognize Phenotype Candidates in the Auto-Immune Literature Using SVM Re-Ranking
Source: PLoS One. 2013 Oct 14;8(10):e72965. doi: 10.1371/journal.pone.0072965 (PMC3796529; doi:10.1371/journal.pone.0072965)
Supplement: Data S1 — Annotated data for the auto-immune corpus of PubMed abstracts. (ZIP) [file pone.0072965.s001.zip › PM_2012_NE/PMC1855357.ann]

T1	BF 25 72	Systemic lupus erythematosus-associated defects
T2	GGP 80 99	inhibitory receptor
T3	GGP 100 107	FcγRIIb
T4	BF 115 140	susceptibility to malaria
#1	AnnotatorNotes T4	phenotype
#2	AnnotatorNotes T1	phenotype & symptom
T6	DISEASE 162 181	autoimmune diseases
T7	DISEASE 191 219	systemic lupus erythematosus
T8	DISEASE 221 224	SLE
T9	BF 362 383	susceptibility to SLE
#3	AnnotatorNotes T9	pheotype
T11	GGP 468 472	gene
T12	DISEASE 511 514	SLE
T13	GGP 546 565	inhibitory receptor
T14	GGP 566 573	FcγRIIb
T15	ORGANISM 612 641	African and Asian populations
T16	DISEASE 680 687	malaria
T17	ORGANISM 719 741	FcγRIIb-deficient mice
T19	ORGANISM 791 819	Plasmodium chabaudi chabaudi
T20	BF 757 788	clearance of malarial parasites
#4	AnnotatorNotes T20	phenotype
T22	GGP 893 900	FcγRIIb
T24	BF 923 983	phagocytosis of Plasmodium falciparum -infected erythrocytes
#5	AnnotatorNotes T24	phenotype
T21	DISEASE 870 881	human lupus
T25	GGP 1016 1023	FcγRIIb
T26	BF 1056 1093	immune response to malarial parasites
#6	AnnotatorNotes T26	phenotype
T28	GGP 1136 1149	human FcγRIIb
T29	DISEASE 1180 1183	SLE
T30	ORGANISM 1187 1193	Asians
T31	GGP 1239 1247	variants
#7	AnnotatorNotes T31	underspecified
T32	BF 1255 1280	susceptibility to malaria
#8	AnnotatorNotes T32	phenotype
T34	ORGANISM 1198 1206	Africans
