# Supplementary material for: Learning to Recognize Phenotype Candidates in the Auto-Immune Literature Using SVM Re-Ranking
Source: PLoS One. 2013 Oct 14;8(10):e72965. doi: 10.1371/journal.pone.0072965 (PMC3796529; doi:10.1371/journal.pone.0072965)
Supplement: Data S1 — Annotated data for the auto-immune corpus of PubMed abstracts. (ZIP) [file pone.0072965.s001.zip › PM_2012_NE/PMC1865080.ann]

T1	GGP 37 41	DAX1
T2	GGP 44 49	NR0B1
T3	GGP 55 77	steroidogenic factor-1
T4	GGP 79 82	SF1
T5	GGP 83 88	Ad4BP
T6	GGP 90 95	NR5A1
T7	ORGANISM 101 109	children
T8	ORGANISM 114 120	adults
T9	DISEASE 126 149	primary adrenal failure
T10	DISEASE 192 215	Primary adrenal failure
T11	BF 303 353	autoimmune, metabolic, and developmental disorders
#1	AnnotatorNotes T11	phenotype & symptom
T12	GGP 359 376	nuclear receptors
T13	GGP 377 381	DAX1
T14	GGP 384 389	NR0B1
T15	GGP 396 418	steroidogenic factor-1
T16	GGP 420 423	SF1
T17	GGP 424 429	Ad4BP
T18	GGP 431 436	NR5A1
T19	BF 465 484	adrenal development
#2	AnnotatorNotes T19	phenotype
T20	GGP 522 543	transcription factors
T21	ORGANISM 563 571	patients
T22	DISEASE 577 595	adrenal hypoplasia
T23	GGP 640 644	DAX1
T24	GGP 649 652	SF1
T25	ORGANISM 666 674	children
T26	ORGANISM 679 685	adults
T27	DISEASE 691 714	primary adrenal failure
T28	DISEASE 756 786	congenital adrenal hyperplasia
T29	DISEASE 810 828	autoimmune disease
T30	DISEASE 788 808	adrenoleukodystrophy
T31	ORGANISM 866 874	patients
T32	ORGANISM 831 839	Patients
T33	ORGANISM 903 914	individuals
T34	DISEASE 954 972	adrenal hypoplasia
T35	DISEASE 976 999	primary adrenal failure
T36	ORGANISM 1027 1049	46,XY phenotypic males
T39	ORGANISM 1113 1126	46,XX females
T40	ORGANISM 1141 1152	individuals
T41	DISEASE 1182 1197	Addison disease
T42	GGP 1251 1255	DAX1
T43	GGP 1257 1262	NR0B1
T44	GGP 1275 1285	exon 2α/1A
T45	GGP 1291 1294	SF1
T46	GGP 1296 1301	NR5A1
T47	GGP 1333 1337	DAX1
T48	ORGANISM 1377 1398	46,XY phenotypic boys
T49	DISEASE 1413 1431	adrenal hypoplasia
T50	ORGANISM 1444 1448	boys
T51	DISEASE 1460 1489	hypogonadotropic hypogonadism
T52	ORGANISM 1496 1502	family
T53	DISEASE 1525 1540	adrenal failure
T54	ORGANISM 1544 1549	males
T55	GGP 1551 1554	SF1
T56	DISEASE 1573 1588	adrenal failure
T57	ORGANISM 1612 1620	patients
T59	GGP 1655 1659	DAX1
T60	GGP 1663 1666	SF1
T61	ORGANISM 1700 1717	adult-onset group
T62	GGP 1731 1735	DAX1
T63	DISEASE 1781 1796	adrenal failure
T64	ORGANISM 1805 1810	group
#4	AnnotatorNotes T64	underspecified
T65	ORGANISM 1814 1818	boys
T66	GGP 1820 1823	SF1
T67	DISEASE 1842 1857	adrenal failure
T68	ORGANISM 1861 1867	humans
T69	ORGANISM 1979 1996	46,XY individuals
T70	DISEASE 1956 1975	gonadal dysfunction
T37	BF 1057 1106	46,XY gonadal dysgenesis/impaired androgenization
T38	BF 1626 1650	46,XY gonadal dysgenesis
#3	AnnotatorNotes T38	phenotype & symptom
#5	AnnotatorNotes T37	phenotype & symptom
