# Supplementary material for: Learning to Recognize Phenotype Candidates in the Auto-Immune Literature Using SVM Re-Ranking
Source: PLoS One. 2013 Oct 14;8(10):e72965. doi: 10.1371/journal.pone.0072965 (PMC3796529; doi:10.1371/journal.pone.0072965)
Supplement: Data S1 — Annotated data for the auto-immune corpus of PubMed abstracts. (ZIP) [file pone.0072965.s001.zip › PM_2012_NE/PMC1865081.ann]

T1	DISEASE 25 74	Non-Classic Congenital Lipoid Adrenal Hyperplasia
T2	BF 82 136	Disorder of the Steroidogenic Acute Regulatory Protein
T3	BF 169 190	Normal Male Genitalia
T4	DISEASE 210 247	Congenital lipoid adrenal hyperplasia
T5	DISEASE 249 259	lipoid CAH
T6	BF 266 320	severe disorder of adrenal and gonadal steroidogenesis
#1	AnnotatorNotes T6	phenotype & symptom
T7	GGP 348 386	steroidogenic acute regulatory protein
T8	GGP 388 392	StAR
T9	ORGANISM 395 412	Affected children
T10	DISEASE 436 474	life-threatening adrenal insufficiency
T11	BF 501 586	failure of glucocorticoid (cortisol) and mineralocorticoid (aldosterone) biosynthesis
#2	AnnotatorNotes T11	phenotype & symptom
T12	ORGANISM 592 611	46,XY genetic males
T13	BF 617 649	complete lack of androgenization
#3	AnnotatorNotes T13	phenotype & symptom
T14	BF 676 682	female
T15	BF 690 728	impaired testicular androgen secretion
#4	AnnotatorNotes T15	phenotype & symptom
T16	ANATOMY 732 737	utero
T17	ORGANISM 847 855	Patients
T18	GGP 891 895	gene
T19	GGP 905 909	StAR
T20	ORGANISM 934 942	children
T21	ORGANISM 952 960	families
T22	DISEASE 980 1009	primary adrenal insufficiency
T23	ORGANISM 1035 1040	males
T24	BF 1045 1071	normal genital development
#5	AnnotatorNotes T24	phenotype
#6	AnnotatorNotes T3	phenotype
T25	GGP 1147 1150	DNA
T26	GGP 1184 1188	StAR
T27	ORGANISM 1236 1244	families
T28	GGP 1268 1272	StAR
T29	ANATOMY 1285 1290	cells
T30	CHED 1309 1320	cholesterol
T31	ORGANISM 1412 1420	patients
T32	DISEASE 1445 1467	non-classic lipoid CAH
T33	DISEASE 1531 1554	primary adrenal failure
T34	DISEASE 1499 1529	non-autoimmune Addison disease
#7	AnnotatorNotes T2	phenotype & symptom
#8	AnnotatorNotes T14	phenotype
T35	GGP 1374 1383	wild type
#9	AnnotatorNotes T35	underspecified
