# Supplementary material for: Learning to Recognize Phenotype Candidates in the Auto-Immune Literature Using SVM Re-Ranking
Source: PLoS One. 2013 Oct 14;8(10):e72965. doi: 10.1371/journal.pone.0072965 (PMC3796529; doi:10.1371/journal.pone.0072965)
Supplement: Data S1 — Annotated data for the auto-immune corpus of PubMed abstracts. (ZIP) [file pone.0072965.s001.zip › PM_2012_NE/PMC1865278.ann]

T1	CHED 25 33	Pristane
T2	DISEASE 42 51	arthritis
T3	ORGANISM 55 59	rats
T4	ORGANISM 67 72	model
T5	DISEASE 77 97	rheumatoid arthritis
#1	AnnotatorNotes T4	underspecified
T6	DISEASE 105 120	chronic disease
T7	GGP 147 179	major histocompatibility complex
T8	GGP 184 226	non-major histocompatibility complex genes
T9	ORGANISM 258 270	animal model
T10	DISEASE 275 295	rheumatoid arthritis
T11	CHED 348 356	pristane
T12	CHED 324 346	synthetic adjuvant oil
T13	CHED 427 435	pristane
T14	ORGANISM 441 445	rats
T15	DISEASE 475 484	arthritis
T16	BF 490 502	inflammation
#2	AnnotatorNotes T16	symptom & phenotype
T17	BF 545 561	pannus formation
#3	AnnotatorNotes T17	symptom & phenotype
T18	BF 563 621	major histocompatibility complex (MHC) class II expression
#4	AnnotatorNotes T18	phenotype & symptom
T19	BF 627 652	T lymphocyte infiltration
#5	AnnotatorNotes T19	phenotype & symptom
T20	CHED 710 718	pristane
T21	DISEASE 727 736	arthritis
T22	GGP 771 781	antibodies
T23	GGP 789 815	alpha beta-T-cell receptor
T24	GGP 882 893	interleukin
T25	CHED 918 926	pristane
T26	DISEASE 973 982	arthritis
T27	BF 984 998	Joint erosions
#6	AnnotatorNotes T27	symptom & phenotype
T28	BF 1019 1079	elevated serum levels of cartilage oligomeric matrix protein
#7	AnnotatorNotes T28	symptom & phenotype
T29	ORGANISM 1095 1119	MHC congenic LEW strains
T30	DISEASE 1163 1172	arthritis
T31	GGP 1200 1214	MHC haplotypes
T32	ORGANISM 1216 1220	Rats
T33	GGP 1226 1240	RT1f haplotype
T34	BF 1250 1315	significantly higher susceptibility to pristane-induced arthritis
#8	AnnotatorNotes T34	phenotype
T37	GGP 1339 1352	non-MHC genes
T38	BF 1394 1418	arthritis susceptibility
#9	AnnotatorNotes T38	phenotype
T39	ORGANISM 1425 1442	different strains
T40	GGP 1457 1470	MHC haplotype
T41	GGP 1476 1503	most susceptible background
T42	ORGANISM 1512 1514	DA
T43	ORGANISM 1549 1551	E3
T44	DISEASE 1553 1562	Arthritis
T45	CHED 1591 1614	nonimmunogenic adjuvant
T46	DISEASE 1669 1689	rheumatoid arthritis
T47	ORGANISM 1708 1720	animal model
T48	DISEASE 1773 1793	rheumatoid arthritis
T35	BF 1136 1144	severity
#10	AnnotatorNotes T35	phenotype
