# Supplementary material for: Learning to Recognize Phenotype Candidates in the Auto-Immune Literature Using SVM Re-Ranking
Source: PLoS One. 2013 Oct 14;8(10):e72965. doi: 10.1371/journal.pone.0072965 (PMC3796529; doi:10.1371/journal.pone.0072965)
Supplement: Data S1 — Annotated data for the auto-immune corpus of PubMed abstracts. (ZIP) [file pone.0072965.s001.zip › PM_2012_NE/PMC1867093.ann]

T1	GGP 84 107	Complement Component C4
T2	DISEASE 111 145	Human Systemic Lupus Erythematosus
T3	DISEASE 147 150	SLE
T4	BF 242 260	SLE Susceptibility
#1	AnnotatorNotes T4	phenotype
T5	ORGANISM 264 282	European Americans
T6	GGP 346 369	complement component C4
T7	GGP 310 314	gene
T8	GGP 406 410	gene
T9	GGP 437 453	protein isotypes
T10	GGP 455 458	C4A
T11	GGP 463 466	C4B
T12	BF 495 533	susceptibilities to autoimmune disease
#2	AnnotatorNotes T12	phenotype
T14	GGP 555 562	C4 gene
T15	ORGANISM 576 594	European Americans
T16	ORGANISM 606 614	patients
T17	DISEASE 620 648	systemic lupus erythematosus
T18	DISEASE 650 653	SLE
T19	ORGANISM 662 684	first-degree relatives
T20	ORGANISM 690 716	unrelated healthy subjects
T21	GGP 827 829	C4
T22	GGP 848 851	C4A
T23	GGP 873 876	C4B
T24	GGP 899 901	C4
T25	GGP 917 920	C4A
T26	GGP 940 943	C4B
T27	ORGANISM 1046 1063	study populations
T28	GGP 1065 1078	Long C4 genes
T29	GGP 1109 1112	C4A
T30	GGP 1138 1152	Short C4 genes
T31	GGP 1174 1177	C4B
T32	ORGANISM 1222 1238	healthy subjects
T33	ORGANISM 1240 1248	patients
T34	DISEASE 1254 1257	SLE
T35	GGP 1287 1289	C4
T36	GGP 1294 1297	C4A
T37	BF 1338 1364	SLE disease susceptibility
#3	AnnotatorNotes T37	phenotype
T38	ORGANISM 1395 1403	subjects
#4	AnnotatorNotes T38	underspecified
T39	GGP 1434 1436	C4
T40	ORGANISM 1438 1446	patients
T41	ORGANISM 1453 1471	unrelated controls
#5	AnnotatorNotes T41	underspecified
T42	GGP 1555 1557	C4
T43	ORGANISM 1559 1567	patients
T44	ORGANISM 1575 1583	controls
#6	AnnotatorNotes T44	underspecified
T45	GGP 1693 1696	C4A
T46	DISEASE 1719 1722	SLE
T47	GGP 1744 1747	C4A
T48	ORGANISM 1799 1805	Family
T49	GGP 1856 1865	haplotype
T50	GGP 1880 1889	short C4B
T51	GGP 1931 1943	−308A allele
T52	GGP 1947 1951	TNFA
T53	ORGANISM 1989 1997	patients
T54	DISEASE 2003 2006	SLE
T55	GGP 2035 2039	gene
T56	BF 2098 2139	susceptibility to a human complex disease
#7	AnnotatorNotes T56	phenotype
T58	GGP 25 29	Gene
T13	GGP 775 779	gene
