# Supplementary material for: Learning to Recognize Phenotype Candidates in the Auto-Immune Literature Using SVM Re-Ranking
Source: PLoS One. 2013 Oct 14;8(10):e72965. doi: 10.1371/journal.pone.0072965 (PMC3796529; doi:10.1371/journal.pone.0072965)
Supplement: Data S1 — Annotated data for the auto-immune corpus of PubMed abstracts. (ZIP) [file pone.0072965.s001.zip › PM_2012_NE/PMC1867098.ann]

T1	GGP 25 31	IRAK-M
T2	BF 51 96	Pathogenesis of Early-Onset Persistent Asthma
#1	AnnotatorNotes T2	phenotype & symptom
T4	DISEASE 108 114	Asthma
T5	DISEASE 120 142	multifactorial disease
T6	GGP 220 224	loci
#2	AnnotatorNotes T6	underspecified
T7	GGP 234 239	genes
T8	ORGANISM 306 316	population
T9	GGP 330 334	loci
#3	AnnotatorNotes T9	underspecified
T10	GGP 336 351	region 12q13-24
T11	DISEASE 375 381	asthma
T12	ORGANISM 403 414	populations
T13	GGP 455 482	asthma susceptibility genes
T14	ORGANISM 570 574	case
#4	AnnotatorNotes T14	underspecified
T15	ORGANISM 575 582	control
#5	AnnotatorNotes T15	underspecified
T16	GGP 599 615	candidate region
T17	GGP 616 624	12q13-24
T18	ORGANISM 636 664	Sardinian founder population
T19	GGP 700 720	pathogenetic alleles
T20	DISEASE 725 756	monogenic and complex disorders
T21	BF 827 848	multifactorial traits
#6	AnnotatorNotes T21	phenotype
T22	ORGANISM 866 872	cohort
T23	DISEASE 908 914	asthma
T24	GGP 960 967	portion
#7	AnnotatorNotes T24	underspecified
T25	GGP 971 979	12q13-24
T26	GGP 995 1001	IRAK-M
T27	GGP 1009 1013	gene
T28	DISEASE 1080 1109	early-onset persistent asthma
T29	GGP 1122 1164	protective and predisposing SNP haplotypes
T30	ORGANISM 1199 1225	outbred Italian population
T31	ORGANISM 1248 1256	patients
T32	BF 1284 1304	inactivating lesions
#8	AnnotatorNotes T32	phenoype & symptom
T33	GGP 1313 1333	IRAK-M coding region
T34	ANATOMY 1359 1363	lung
T35	GGP 1385 1391	IRAK-M
T36	ANATOMY 1415 1431	epithelial cells
T37	GGP 1448 1454	IRAK-M
T38	BF 1474 1519	pathogenesis of early-onset persistent asthma
#9	AnnotatorNotes T38	symptom & phenotype
T40	GGP 1521 1527	IRAK-M
T41	BF 1557 1590	Toll-like receptor/IL-1R pathways
#10	AnnotatorNotes T41	phenotype
T42	GGP 1617 1622	NF-κB
T43	BF 1627 1639	inflammation
#11	AnnotatorNotes T43	phenotype & symptom
T44	BF 1685 1700	hyperactivation
#12	AnnotatorNotes T44	symptom & phenotype
T45	BF 1733 1760	chronic airway inflammation
#13	AnnotatorNotes T45	symptom & phenotype
T46	GGP 1774 1780	IRAK-M
T47	DISEASE 1840 1846	asthma
T3	ANATOMY 1708 1728	innate immune system
