# Supplementary material for: Learning to Recognize Phenotype Candidates in the Auto-Immune Literature Using SVM Re-Ranking
Source: PLoS One. 2013 Oct 14;8(10):e72965. doi: 10.1371/journal.pone.0072965 (PMC3796529; doi:10.1371/journal.pone.0072965)
Supplement: Data S1 — Annotated data for the auto-immune corpus of PubMed abstracts. (ZIP) [file pone.0072965.s001.zip › PM_2012_NE/PMC1868786.ann]

T1	GGP 25 32	CEACAM6
T2	ORGANISM 56 81	adherent-invasive E. coli
T3	BF 95 120	ileal mucosa colonization
#1	AnnotatorNotes T3	phenotype
T4	DISEASE 124 137	Crohn disease
T5	ANATOMY 153 165	ileal mucosa
T6	ORGANISM 169 196	Crohn disease (CD) patients
T7	ORGANISM 224 249	adherent-invasive E. coli
T8	ORGANISM 251 255	AIEC
T9	ANATOMY 295 322	intestinal epithelial cells
T10	ORGANISM 343 369	CD-associated AIEC strains
T11	ANATOMY 400 425	primary ileal enterocytes
T12	ORGANISM 440 451	CD patients
T13	ORGANISM 460 468	controls
#2	AnnotatorNotes T13	underspecified
T14	DISEASE 477 503	inflammatory bowel disease
T15	BF 505 518	AIEC adhesion
#3	AnnotatorNotes T15	phenotype
T16	BF 590 668	carcinoembryonic antigen–related cell adhesion molecule 6 (CEACAM6) expression
#4	AnnotatorNotes T16	phenotype
T17	ANATOMY 694 716	ileal epithelial cells
T18	GGP 738 745	CEACAM6
T19	BF 769 782	AIEC adhesion
#5	AnnotatorNotes T19	phenotype
T20	ANATOMY 814 836	ileal epithelial cells
T21	ORGANISM 840 851	CD patients
T22	BF 906 934	increased CEACAM6 expression
#6	AnnotatorNotes T22	phenotype & symptom
T23	ANATOMY 947 974	intestinal epithelial cells
T24	GGP 981 986	IFN-γ
T25	GGP 990 995	TNF-α
T26	ORGANISM 1033 1046	AIEC bacteria
T27	DISEASE 1018 1027	infection
T28	ORGANISM 1064 1068	AIEC
T29	BF 1089 1101	colonization
#7	AnnotatorNotes T29	phenotype
T30	ORGANISM 1105 1116	CD patients
T31	BF 535 557	type 1 pili expression
#8	AnnotatorNotes T31	phenotype
