# Supplementary material for: Learning to Recognize Phenotype Candidates in the Auto-Immune Literature Using SVM Re-Ranking
Source: PLoS One. 2013 Oct 14;8(10):e72965. doi: 10.1371/journal.pone.0072965 (PMC3796529; doi:10.1371/journal.pone.0072965)
Supplement: Data S1 — Annotated data for the auto-immune corpus of PubMed abstracts. (ZIP) [file pone.0072965.s001.zip › PM_2012_NE/PMC1914842.ann]

T2	SYNDROME 143 156	Blau syndrome
T3	ORGANISM 199 223	three-generation kindred
T4	DISEASE 231 270	autosomal, dominantly inherited disease
T5	BF 288 328	multiorgan, tissue-specific inflammation
#1	AnnotatorNotes T5	phenotype & symptom
T6	DISEASE 362 385	granulomatous arthritis
T7	BF 387 396	skin rash
#3	AnnotatorNotes T7	symptom & phenotype
T8	DISEASE 402 409	uveitis
T9	DISEASE 492 515	familial granulomatosis
T10	ORGANISM 533 544	human model
T11	BF 563 584	Mendelian inheritance
#5	AnnotatorNotes T11	phenotype
T12	DISEASE 602 635	multisystem inflammatory diseases
T13	ORGANISM 678 688	population
T14	GGP 718 743	Blau susceptibility locus
T15	BF 797 810	abnormalities
#6	AnnotatorNotes T15	phenotype & symptom
T16	ORGANISM 839 847	pedigree
T17	GGP 868 895	dinucleotide-repeat markers
T18	BF 954 989	inheritance with reduced penetrance
#7	AnnotatorNotes T18	phenotype
T19	GGP 995 1001	marker
#8	AnnotatorNotes T19	underspecified
T20	GGP 1002 1009	D16S298
T21	GGP 1099 1115	flanking markers
#9	AnnotatorNotes T21	underspecified
T22	GGP 1147 1172	Blau susceptibility locus
T23	GGP 1184 1202	16p12-q21 interval
T24	GGP 117 130	chromosome 16
T1	DISEASE 44 89	familial granulomatous inflammatory arthritis
T25	BF 91 100	skin rash
#10	AnnotatorNotes T25	symptom & phenotype
T26	DISEASE 106 113	uveitis
