# Supplementary material for: Learning to Recognize Phenotype Candidates in the Auto-Immune Literature Using SVM Re-Ranking
Source: PLoS One. 2013 Oct 14;8(10):e72965. doi: 10.1371/journal.pone.0072965 (PMC3796529; doi:10.1371/journal.pone.0072965)
Supplement: Data S1 — Annotated data for the auto-immune corpus of PubMed abstracts. (ZIP) [file pone.0072965.s001.zip › PM_2012_NE/PMC1918311.ann]

T1	GGP 25 28	HLA
T2	DISEASE 36 56	rheumatoid arthritis
T3	ORGANISM 82 91	pedigrees
T4	ORGANISM 126 148	first-degree relatives
T5	DISEASE 164 184	rheumatoid arthritis
T6	DISEASE 186 188	RA
T7	DISEASE 191 193	RA
T8	ORGANISM 214 230	pedigree members
T9	ORGANISM 241 249	probands
T10	ORGANISM 308 324	pedigree members
T11	ORGANISM 326 342	Pedigree members
T12	GGP 372 375	HLA
T13	GGP 439 473	HLA-linked RA susceptibility locus
T14	GGP 518 521	HLA
T15	GGP 566 600	HLA-linked RA susceptibility locus
T16	GGP 616 637	susceptibility allele
T17	ORGANISM 706 722	male homozygotes
T18	ORGANISM 737 755	female homozygotes
T19	BF 757 768	Inheritance
#1	AnnotatorNotes T19	phenotype
T20	ORGANISM 786 791	males
T21	ORGANISM 820 827	females
T22	GGP 893 902	genotypes
T23	ORGANISM 949 957	siblings
T24	DISEASE 1089 1091	RA
T25	GGP 1106 1140	HLA-linked RA susceptibility locus
T26	DISEASE 1180 1191	familial RA
T27	DISEASE 1254 1256	RA
T28	ORGANISM 1264 1274	population
T29	GGP 1291 1296	genes
T30	DISEASE 1327 1338	familial RA
T31	ORGANISM 1359 1367	RA cases
T32	ORGANISM 117 122	pairs
