# Supplementary material for: Learning to Recognize Phenotype Candidates in the Auto-Immune Literature Using SVM Re-Ranking
Source: PLoS One. 2013 Oct 14;8(10):e72965. doi: 10.1371/journal.pone.0072965 (PMC3796529; doi:10.1371/journal.pone.0072965)
Supplement: Data S1 — Annotated data for the auto-immune corpus of PubMed abstracts. (ZIP) [file pone.0072965.s001.zip › PM_2012_NE/PMC1971127.ann]

T1	GGP 25 33	Variants
#1	AnnotatorNotes T1	unspecified
T2	GGP 45 68	Epidermal Collagen Gene
T3	GGP 70 77	COL29A1
T4	DISEASE 99 116	Atopic Dermatitis
T5	DISEASE 128 145	Atopic dermatitis
T6	DISEASE 147 149	AD
T7	DISEASE 156 197	common chronic inflammatory skin disorder
T8	DISEASE 227 243	allergic disease
T9	DISEASE 245 247	AD
T10	DISEASE 318 341	allergic airway disease
T11	DISEASE 351 357	asthma
T12	DISEASE 361 370	hay fever
T13	GGP 395 415	susceptibility locus
T14	DISEASE 420 422	AD
T15	GGP 426 441	Chromosome 3q21
T16	ORGANISM 459 482	underlying disease gene
T17	GGP 507 529	microsatellite markers
T18	GGP 541 551	nucleotide
T19	DISEASE 600 602	AD
T20	BF 656 677	maternal transmission
#2	AnnotatorNotes T20	phenotype
T21	ORGANISM 730 738	families
T22	ORGANISM 843 868	independent family cohort
T23	GGP 872 888	common haplotype
T24	DISEASE 920 922	AD
T25	GGP 944 961	associated region
#3	AnnotatorNotes T25	underspecified
T26	GGP 981 985	gene
T27	GGP 987 994	COL29A1
T28	GGP 1018 1036	epidermal collagen
T29	GGP 1038 1045	COL29A1
T30	BF 1063 1078	gene expression
T31	ANATOMY 1125 1129	skin
T32	ANATOMY 1131 1135	lung
T33	ANATOMY 1145 1167	gastrointestinal tract
T34	DISEASE 1198 1214	allergic disease
#4	AnnotatorNotes T30	phenotype
T35	ANATOMY 1264 1279	outer epidermis
T36	ORGANISM 1283 1294	AD patients
T37	GGP 1315 1328	collagen XXIX
T38	DISEASE 1415 1417	AD
T39	BF 1230 1256	Lack of COL29A1 expression
#5	AnnotatorNotes T39	phenotype & symptom
