# Supplementary material for: Learning to Recognize Phenotype Candidates in the Auto-Immune Literature Using SVM Re-Ranking
Source: PLoS One. 2013 Oct 14;8(10):e72965. doi: 10.1371/journal.pone.0072965 (PMC3796529; doi:10.1371/journal.pone.0072965)
Supplement: Data S1 — Annotated data for the auto-immune corpus of PubMed abstracts. (ZIP) [file pone.0072965.s001.zip › PM_2012_NE/PMC199183.ann]

T1	BF 36 45	tolerance
#1	AnnotatorNotes T1	phenotype
T2	SYNDROME 53 112	human X-linked autoimmunity–allergic disregulation syndrome
T3	ORGANISM 121 133	Scurfy mouse
T4	SYNDROME 145 150	XLAAD
T5	DISEASE 157 173	X-linked disease
T6	BF 221 233	autoimmunity
#2	AnnotatorNotes T6	symptom & phenotype
T7	DISEASE 235 242	allergy
T8	BF 248 265	failure to thrive
#4	AnnotatorNotes T8	symptom & phenotype
T9	SYNDROME 296 330	X-linked immunodeficiency syndrome
T10	DISEASE 367 391	type 1 diabetes mellitus
T11	DISEASE 396 418	autoimmune thyroiditis
T12	DISEASE 347 365	polyendocrinopathy
T13	DISEASE 421 437	hemolytic anemia
T14	BF 439 455	chronic diarrhea
#3	AnnotatorNotes T14	symptom & phenotype
T15	BF 474 480	eczema
#5	AnnotatorNotes T15	symptom & phenotype
T16	BF 502 527	autoimmune manifestations
#6	AnnotatorNotes T16	symptom & phenotype
T17	ORGANISM 543 551	children
T18	SYNDROME 557 562	XLAAD
T19	BF 580 603	allergic manifestations
#7	AnnotatorNotes T19	symptom & phenotype
T20	BF 609 622	severe eczema
#8	AnnotatorNotes T20	phenotype & symptom
T21	BF 624 643	elevated IgE levels
#9	AnnotatorNotes T21	symptom & phenotype
T22	DISEASE 645 657	eosinophilia
T23	DISEASE 663 675	food allergy
T24	ORGANISM 686 693	Chatila
T25	ANATOMY 723 728	PBMCs
T26	ORGANISM 734 754	affected individuals
T27	BF 777 790	Th2 phenotype
#10	AnnotatorNotes T27	phenotype
T28	BF 803 839	high levels of IL-4, IL-5, and IL-13
#11	AnnotatorNotes T28	phenotype
T29	BF 845 864	low levels of IFN-γ
#12	AnnotatorNotes T29	phenotype
T30	ANATOMY 891 896	cells
T31	ORGANISM 902 922	affected individuals
T32	ORGANISM 960 978	normal individuals
T34	BF 1001 1028	expression of Th2 cytokines
#13	AnnotatorNotes T34	phenotype
