# Supplementary material for: Learning to Recognize Phenotype Candidates in the Auto-Immune Literature Using SVM Re-Ranking
Source: PLoS One. 2013 Oct 14;8(10):e72965. doi: 10.1371/journal.pone.0072965 (PMC3796529; doi:10.1371/journal.pone.0072965)
Supplement: Data S1 — Annotated data for the auto-immune corpus of PubMed abstracts. (ZIP) [file pone.0072965.s001.zip › PM_2012_NE/PMC199183.txt]

PMCID: PMC199183
TITLE: Escape from tolerance in the human X-linked autoimmunity–allergic disregulation syndrome and the Scurfy mouse 
ABSTRACT:
XLAAD is an X-linked disease that presents early in life with a syndrome of autoimmunity, allergy, and failure to thrive. It was first described as an X-linked immunodeficiency syndrome associated with polyendocrinopathy (type 1 diabetes mellitus and autoimmune thyroiditis), hemolytic anemia, chronic diarrhea (autoimmune), and eczema ( 3 , 4 ). While the autoimmune manifestations are prominent, children with XLAAD also suffer from allergic manifestations with severe eczema, elevated IgE levels, eosinophilia, and food allergy ( 3 ). As Chatila et al. ( 1 ) show, activated PBMCs from affected individuals are skewed toward the Th2 phenotype, expressing high levels of IL-4, IL-5, and IL-13, but low levels of IFN-γ. Indeed, even the resting cells from affected individuals are activated compared to those from normal individuals, as measured by their expression of Th2 cytokines. 
