# Supplementary material for: Learning to Recognize Phenotype Candidates in the Auto-Immune Literature Using SVM Re-Ranking
Source: PLoS One. 2013 Oct 14;8(10):e72965. doi: 10.1371/journal.pone.0072965 (PMC3796529; doi:10.1371/journal.pone.0072965)
Supplement: Data S1 — Annotated data for the auto-immune corpus of PubMed abstracts. (ZIP) [file pone.0072965.s001.zip › PM_2012_NE/PMC2014783.ann]

T1	DISEASE 52 58	asthma
T2	BF 63 70	obesity
#1	AnnotatorNotes T2	symptom
T3	ORGANISM 102 107	twins
T4	DISEASE 130 136	Asthma
T5	BF 141 148	obesity
#2	AnnotatorNotes T5	symptom
T6	GGP 317 337	shared genetic cause
T7	DISEASE 381 387	asthma
T8	BF 392 399	obesity
#3	AnnotatorNotes T8	symptom & phenotype
T9	GGP 433 453	shared genetic cause
T10	ORGANISM 501 550	monozygotic and 383 dizygotic same-sex twin pairs
T11	ORGANISM 587 591	Twin
T12	DISEASE 618 624	asthma
T13	DISEASE 683 689	asthma
T14	BF 774 781	Obesity
#4	AnnotatorNotes T14	symptom & phenotype
T15	DISEASE 845 851	asthma
T16	ORGANISM 919 923	Twin
T17	DISEASE 965 971	asthma
T18	BF 976 983	obesity
#5	AnnotatorNotes T18	symptom & phenotype
T19	DISEASE 1162 1168	asthma
T20	ORGANISM 1199 1216	sample population
T21	DISEASE 1272 1278	asthma
T22	BF 1289 1296	obesity
#6	AnnotatorNotes T22	symptom & phenotype
T23	BF 1475 1482	obesity
#7	AnnotatorNotes T23	symptom & phenotype
T24	DISEASE 1498 1504	asthma
T25	GGP 1454 1471	genetic component
T26	BF 1541 1548	obesity
#8	AnnotatorNotes T26	symptom & phenotype
T27	DISEASE 1553 1559	asthma
T28	GGP 1587 1614	shared genetic risk factors
T29	ORGANISM 76 98	community-based sample
T30	ORGANISM 660 669	physician
T31	BF 755 761	height
#9	AnnotatorNotes T31	symptom & phenotype
T32	ORGANISM 766 772	weight
#10	AnnotatorNotes T32	symptom & phenotype
