# Supplementary material for: Learning to Recognize Phenotype Candidates in the Auto-Immune Literature Using SVM Re-Ranking
Source: PLoS One. 2013 Oct 14;8(10):e72965. doi: 10.1371/journal.pone.0072965 (PMC3796529; doi:10.1371/journal.pone.0072965)
Supplement: Data S1 — Annotated data for the auto-immune corpus of PubMed abstracts. (ZIP) [file pone.0072965.s001.zip › PM_2012_NE/PMC2040407.ann]

T1	GGP 29 54	cation efflux transporter
T2	GGP 55 59	ZnT8
T3	GGP 61 68	Slc30A8
T4	GGP 75 92	major autoantigen
#1	AnnotatorNotes T4	underspecified
T5	DISEASE 96 117	human type 1 diabetes
T6	DISEASE 129 144	Type 1 diabetes
T7	DISEASE 146 149	T1D
T8	BF 164 205	progressive loss of pancreatic islet mass
#2	AnnotatorNotes T8	symptom & phenotype
T9	BF 214 226	autoimmunity
#3	AnnotatorNotes T9	symptom & phenotype
T10	ANATOMY 309 326	pancreatic β cell
T11	GGP 273 282	molecules
#4	AnnotatorNotes T11	underspecified
T12	GGP 352 369	molecular targets
#5	AnnotatorNotes T12	underspecified
T13	BF 396 414	pathogenic process
#6	AnnotatorNotes T13	phenotype & symptom
T14	GGP 469 491	Autoantigen candidates
#7	AnnotatorNotes T14	underspecified
T15	BF 524 534	expression
#8	AnnotatorNotes T15	phenotype
T16	ANATOMY 548 589	human and rodent pancreas and islet cells
T19	ANATOMY 646 680	new-onset T1D and prediabetic sera
T20	GGP 712 728	zinc transporter
T21	GGP 697 706	candidate
#9	AnnotatorNotes T21	underspecified
T22	GGP 729 733	ZnT8
T23	GGP 735 742	Slc30A8
T24	GGP 761 775	autoantibodies
T25	DISEASE 799 802	T1D
T26	ORGANISM 824 832	controls
T27	ORGANISM 877 885	patients
T28	DISEASE 925 928	T1D
T29	DISEASE 897 917	autoimmune disorders
T30	ORGANISM 841 856	type 2 diabetic
T31	GGP 942 957	ZnT8 antibodies
T32	GGP 959 963	ZnTA
T33	ORGANISM 986 998	T1D subjects
T34	GGP 1013 1025	autoantibody
T35	GGP 1060 1067	markers
#10	AnnotatorNotes T35	underspecified
T36	GGP 1069 1092	glutamate decarboxylase
T37	GGP 1094 1098	GADA
T38	GGP 1101 1133	protein tyrosine phosphatase IA2
T39	GGP 1135 1139	IA2A
T40	GGP 1142 1152	antibodies
T41	GGP 1156 1163	insulin
T42	GGP 1165 1168	IAA
T43	GGP 1175 1207	islet cytoplasmic autoantibodies
T44	GGP 1209 1212	ICA
T45	ORGANISM 1216 1227	Individuals
T46	DISEASE 1251 1254	T1D
T47	GGP 1262 1267	ZnT8A
T48	BF 1299 1316	increasing levels
#11	AnnotatorNotes T48	symptom & phenotype
T49	GGP 1361 1366	ZnT8A
T50	GGP 1396 1400	GADA
T51	GGP 1405 1408	IAA
T52	DISEASE 1412 1423	prediabetes
T53	GGP 1485 1490	ZnT8A
T54	GGP 1492 1496	GADA
T55	GGP 1498 1502	IA2A
T56	GGP 1508 1511	IAA
T57	BF 1519 1531	autoimmunity
#12	AnnotatorNotes T57	phenotype
T58	DISEASE 1619 1630	prediabetes
T59	ORGANISM 1636 1664	general pediatric population
T60	GGP 1768 1797	diabetes autoimmunity markers
#13	AnnotatorNotes T60	underspecified
T61	DISEASE 1838 1858	autoimmune disorders
#14	AnnotatorNotes T16	the term 'rodent' is excluded
#15	AnnotatorNotes T26	underspecified
