# Supplementary material for: Learning to Recognize Phenotype Candidates in the Auto-Immune Literature Using SVM Re-Ranking
Source: PLoS One. 2013 Oct 14;8(10):e72965. doi: 10.1371/journal.pone.0072965 (PMC3796529; doi:10.1371/journal.pone.0072965)
Supplement: Data S1 — Annotated data for the auto-immune corpus of PubMed abstracts. (ZIP) [file pone.0072965.s001.zip › PM_2012_NE/PMC2128762.ann]

T1	DISEASE 54 60	Asthma
T2	CHED 67 92	Endogenous Bronchodilator
T3	DISEASE 136 142	asthma
T4	CHED 169 190	S -nitrosoglutathione
T5	CHED 192 196	GSNO
T6	CHED 202 227	endogenous bronchodilator
T7	ANATOMY 246 263	asthmatic airways
T8	CHED 321 329	allergen
T9	ORGANISM 341 355	wild-type mice
T10	DISEASE 367 391	airway hyperresponsivity
T11	BF 407 449	airway levels of the enzyme GSNO reductase
#1	AnnotatorNotes T11	symptom & phenotype
T13	ORGANISM 521 525	mice
T14	GGP 551 556	GSNOR
T16	DISEASE 611 635	airway hyperresponsivity
T17	BF 478 499	lung S -nitrosothiols
T18	CHED 501 505	SNOs
T19	BF 578 587	lung SNOs
T20	CHED 663 678	endogenous SNOs
T21	GGP 692 697	GSNOR
T22	BF 726 745	airway responsivity
#2	AnnotatorNotes T22	phenotype
T23	DISEASE 792 798	asthma
#3	AnnotatorNotes T8	underspecified
T12	GGP 451 456	GSNOR
#4	AnnotatorNotes T17	phenotype & symptom
#5	AnnotatorNotes T19	phenotype & symptom
