# Supplementary material for: Learning to Recognize Phenotype Candidates in the Auto-Immune Literature Using SVM Re-Ranking
Source: PLoS One. 2013 Oct 14;8(10):e72965. doi: 10.1371/journal.pone.0072965 (PMC3796529; doi:10.1371/journal.pone.0072965)
Supplement: Data S1 — Annotated data for the auto-immune corpus of PubMed abstracts. (ZIP) [file pone.0072965.s001.zip › PM_2012_NE/PMC21447.ann]

T1	GGP 37 103	non-major histocompatibility complex susceptibility candidate loci
T2	DISEASE 107 132	human autoimmune diseases
T3	DISEASE 144 169	Human autoimmune diseases
T4	DISEASE 293 337	autoimmune and inflammatory/immune disorders
T5	GGP 372 413	non-major histocompatibility complex loci
T6	BF 446 468	disease susceptibility
#1	AnnotatorNotes T6	phenotype
T7	DISEASE 533 570	autoimmune or immune-mediated disease
T8	DISEASE 614 632	multiple sclerosis
T9	DISEASE 634 649	Crohn’s disease
T10	DISEASE 651 669	familial psoriasis
T11	DISEASE 671 677	asthma
T12	DISEASE 683 698	type-I diabetes
T13	DISEASE 700 704	IDDM
T14	DISEASE 752 800	murine experimental autoimmune encephalomyelitis
T15	DISEASE 802 828	rat inflammatory arthritis
T16	DISEASE 830 849	rat and murine IDDM
T17	CHED 851 860	histamine
T18	BF 876 906	immunity to exogenous antigens
#2	AnnotatorNotes T18	phenotype & symptom
T19	DISEASE 912 924	murine lupus
T20	DISEASE 926 954	systemic lupus erythematosus
T21	DISEASE 956 959	SLE
T22	ORGANISM 987 992	human
T23	GGP 1069 1088	susceptibility loci
T24	DISEASE 1114 1135	human immune diseases
T25	GGP 1153 1170	conserved regions
#3	AnnotatorNotes T25	underspecified
T26	ORGANISM 1176 1221	experimental autoimmune/immune disease models
T27	DISEASE 1312 1331	autoimmune diseases
T28	GGP 1369 1389	susceptibility genes
T29	GGP 1355 1365	common set
#4	AnnotatorNotes T29	underspecified
T30	DISEASE 590 604	Human diseases
T31	DISEASE 707 734	Experimental animal disease
