# Supplementary material for: Learning to Recognize Phenotype Candidates in the Auto-Immune Literature Using SVM Re-Ranking
Source: PLoS One. 2013 Oct 14;8(10):e72965. doi: 10.1371/journal.pone.0072965 (PMC3796529; doi:10.1371/journal.pone.0072965)
Supplement: Data S1 — Annotated data for the auto-immune corpus of PubMed abstracts. (ZIP) [file pone.0072965.s001.zip › PM_2012_NE/PMC218768.ann]

T1	GGP 28 40	HLA-DQ2 gene
T2	DISEASE 56 70	celiac disease
T3	BF 123 155	gluten-specific T cell responses
#1	AnnotatorNotes T3	phenotype
T4	ORGANISM 170 178	patients
T5	DISEASE 184 198	celiac disease
T6	BF 200 229	inflammatory T cell responses
#2	AnnotatorNotes T6	phenotype & symptom
T7	GGP 233 262	HLA-DQ2-bound gluten peptides
T8	GGP 306 323	HLA-DQ2 molecules
T9	GGP 338 347	HLA-DQ2.5
T10	GGP 352 361	HLA-DQ2.2
T11	GGP 371 380	HLA-DQ2.5
T12	DISEASE 396 410	celiac disease
T13	GGP 412 421	HLA-DQ2.2
T14	GGP 484 502	HLA-DQ2.5 molecule
T15	GGP 534 549	gluten peptides
T16	GGP 514 530	large repertoire
#3	AnnotatorNotes T16	underspecified
T17	GGP 586 604	HLA-DQ2.2 molecule
T18	GGP 624 630	subset
#4	AnnotatorNotes T18	underspecified
T19	BF 651 670	gluten presentation
T20	ANATOMY 674 717	HLA-DQ2 homozygous antigen-presenting cells
T21	ANATOMY 750 803	HLA-DQ2/non-DQ2 heterozygous antigen-presenting cells
T22	BF 816 836	T cell proliferation
#5	AnnotatorNotes T22	phenotype
T23	BF 841 859	cytokine secretion
#6	AnnotatorNotes T23	phenotype
T24	BF 861 880	Gluten presentation
T25	ANATOMY 884 935	HLA-DQ2.5/2.2 heterozygous antigen-presenting cells
T26	BF 944 975	intermediate T cell stimulation
#7	AnnotatorNotes T26	phenotype
T27	GGP 1007 1014	peptide
T28	ANATOMY 1030 1054	antigen-presenting cells
T29	GGP 1085 1104	HLA-DQ trans dimers
T30	ORGANISM 1115 1153	HLA-DQ2.5/2.2 heterozygous individuals
T31	GGP 1185 1201	HLA-DQ2.5 dimers
T32	ORGANISM 1279 1342	HLA-DQ2.5 homozygous and HLA-DQ2.2/2.5 heterozygous individuals
T33	BF 1423 1440	HLA-DQ expression
#8	AnnotatorNotes T33	phenotype
T34	GGP 1469 1503	T cell-stimulatory gluten peptides
#9	AnnotatorNotes T19	phenotype
#10	AnnotatorNotes T24	phenotype
