# Supplementary material for: Learning to Recognize Phenotype Candidates in the Auto-Immune Literature Using SVM Re-Ranking
Source: PLoS One. 2013 Oct 14;8(10):e72965. doi: 10.1371/journal.pone.0072965 (PMC3796529; doi:10.1371/journal.pone.0072965)
Supplement: Data S1 — Annotated data for the auto-immune corpus of PubMed abstracts. (ZIP) [file pone.0072965.s001.zip › PM_2012_NE/PMC2193323.ann]

T1	GGP 25 87	Major Histocompatibility Complex Class I–Recognizing Receptors
T2	GGP 92 110	Disease Risk Genes
T3	DISEASE 114 134	Rheumatoid Arthritis
T4	DISEASE 146 166	Rheumatoid arthritis
T5	DISEASE 168 170	RA
T6	SYNDROME 177 199	heterogeneous syndrome
T7	ORGANISM 211 217	subset
#1	AnnotatorNotes T7	underspecified
T8	ORGANISM 221 229	patients
T9	BF 239 260	vascular inflammation
#2	AnnotatorNotes T9	symptom & phenotype
T10	DISEASE 308 329	rheumatoid vasculitis
T11	ORGANISM 349 357	patients
T12	BF 363 385	vascular complications
#3	AnnotatorNotes T12	symptom
T13	BF 407 443	expansion of CD4 + CD28 null T cells
#4	AnnotatorNotes T13	symptom & phenotype
T14	BF 487 505	endothelial damage
#5	AnnotatorNotes T14	symptom & phenotype
T15	ANATOMY 507 536	CD4 + CD28 null T cell clones
T16	ORGANISM 551 562	RA patients
T17	DISEASE 568 578	vasculitis
T18	GGP 601 642	killer cell immunoglobulin–like receptors
T19	GGP 644 648	KIRs
T20	GGP 671 678	KIR2DS2
T21	GGP 720 740	inhibitory receptors
T22	GGP 801 813	KIR2DS2 gene
T23	DISEASE 848 858	vasculitis
T24	GGP 900 912	KIR2DS2 gene
T25	ORGANISM 946 954	patients
T26	DISEASE 960 981	rheumatoid vasculitis
T27	ORGANISM 996 1014	normal individuals
T28	ORGANISM 1048 1056	patients
T29	DISEASE 1062 1064	RA
T30	DISEASE 1072 1082	vasculitis
T31	GGP 1139 1189	human histocompatibility leukocyte antigen (HLA)-C
T32	GGP 1215 1219	KIRs
T33	GGP 1204 1210	ligand
#6	AnnotatorNotes T33	underspecified
T34	ORGANISM 1252 1260	patients
T35	DISEASE 1266 1287	rheumatoid vasculitis
T36	ORGANISM 1311 1330	control populations
T37	GGP 1356 1389	HLA class I–recognizing receptors
T38	GGP 1394 1411	HLA class I genes
T39	BF 1471 1484	RA expression
#7	AnnotatorNotes T39	phenotype
T40	GGP 1500 1507	KIR2DS2
T41	GGP 1544 1556	HLA-C ligand
T42	BF 1576 1591	vascular damage
#8	AnnotatorNotes T42	symptom & phenotype
T43	ANATOMY 1606 1629	CD4 + CD28 null T cells
