# Supplementary material for: Learning to Recognize Phenotype Candidates in the Auto-Immune Literature Using SVM Re-Ranking
Source: PLoS One. 2013 Oct 14;8(10):e72965. doi: 10.1371/journal.pone.0072965 (PMC3796529; doi:10.1371/journal.pone.0072965)
Supplement: Data S1 — Annotated data for the auto-immune corpus of PubMed abstracts. (ZIP) [file pone.0072965.s001.zip › PM_2012_NE/PMC2193738.ann]

T1	GGP 25 51	Epidermal Transglutaminase
T2	GGP 53 60	TGase 3
T3	GGP 69 80	Autoantigen
#1	AnnotatorNotes T3	underspecified
T4	DISEASE 84 108	Dermatitis Herpetiformis
T5	BF 120 138	Gluten sensitivity
#2	AnnotatorNotes T5	phenotype & symptom
T6	DISEASE 161 175	celiac disease
T7	DISEASE 179 219	common chronic small intestinal disorder
T8	ORGANISM 241 252	individuals
T9	DISEASE 275 299	dermatitis herpetiformis
T10	DISEASE 303 326	blistering skin disease
T11	BF 344 365	granular IgA deposits
#3	AnnotatorNotes T11	symptom & phenotype
T12	ANATOMY 373 389	papillary dermis
T13	GGP 397 420	tissue transglutaminase
T14	GGP 454 465	autoantigen
#4	AnnotatorNotes T14	underspecified
T15	DISEASE 469 493	gluten sensitive disease
T16	ANATOMY 605 609	sera
T17	ORGANISM 615 623	patients
T18	DISEASE 644 668	gluten sensitive disease
T19	GGP 685 708	tissue transglutaminase
T20	GGP 717 731	related enzyme
T21	GGP 732 767	epidermal (type 3) transglutaminase
T22	GGP 769 779	antibodies
T23	ORGANISM 783 791	patients
T24	DISEASE 799 823	dermatitis herpetiformis
T25	GGP 859 885	epidermal transglutaminase
T26	ORGANISM 902 910	patients
T27	GGP 919 938	antibody population
T28	GGP 957 963	enzyme
T29	GGP 987 990	IgA
T30	ANATOMY 1011 1027	papillary dermis
T31	ORGANISM 1031 1039	patients
T32	DISEASE 1045 1069	dermatitis herpetiformis
T33	GGP 1114 1140	epidermal transglutaminase
T34	GGP 1150 1173	tissue transglutaminase
T35	GGP 1177 1206	keratinocyte transglutaminase
T36	GGP 1240 1266	epidermal transglutaminase
T37	GGP 1280 1303	tissue transglutaminase
T38	GGP 1321 1332	autoantigen
#5	AnnotatorNotes T38	underspecified
T39	DISEASE 1336 1360	dermatitis herpetiformis
T40	BF 1377 1390	skin symptoms
#6	AnnotatorNotes T40	symptom
T41	ORGANISM 1417 1425	patients
T42	DISEASE 1433 1457	gluten sensitive disease
