# Supplementary material for: Learning to Recognize Phenotype Candidates in the Auto-Immune Literature Using SVM Re-Ranking
Source: PLoS One. 2013 Oct 14;8(10):e72965. doi: 10.1371/journal.pone.0072965 (PMC3796529; doi:10.1371/journal.pone.0072965)
Supplement: Data S1 — Annotated data for the auto-immune corpus of PubMed abstracts. (ZIP) [file pone.0072965.s001.zip › PM_2012_NE/PMC2195837.ann]

T1	BF 29 55	Intestinal T Cell Response
#1	AnnotatorNotes T1	phenotype
T2	GGP 59 68	α-Gliadin
T3	DISEASE 72 92	Adult Celiac Disease
T4	GGP 149 172	Tissue Transglutaminase
T5	GGP 127 136	Glutamine
T6	ORGANISM 206 214	patients
T7	ORGANISM 188 202	great majority
#2	AnnotatorNotes T7	underspecified
T8	BF 224 258	intolerant of wheat gluten protein
#3	AnnotatorNotes T8	phenotype & symptom
T9	DISEASE 266 280	celiac disease
T10	DISEASE 282 284	CD
T11	BF 290 344	human histocompatibility leukocyte antigen (HLA)-DQ2 +
#4	AnnotatorNotes T11	phenotype
T12	GGP 386 393	HLA-DQ8
T13	GGP 405 423	class II molecules
#5	AnnotatorNotes T13	underspecified
T14	GGP 472 487	gluten peptides
T15	ANATOMY 511 518	T cells
T16	ANATOMY 546 549	gut
T17	ORGANISM 553 564	CD patients
T18	ORGANISM 576 584	controls
#6	AnnotatorNotes T18	underspecified
T19	BF 601 651	tissue transglutaminase (tTG)-mediated deamidation
#7	AnnotatorNotes T19	phenotype
T20	ANATOMY 726 744	intestinal T cells
T21	BF 690 722	recognition of this food antigen
#8	AnnotatorNotes T21	phenotype
T22	GGP 764 784	recombinant antigens
T23	BF 809 848	intestinal T cell response to α-gliadin
#9	AnnotatorNotes T23	phenotype
T24	GGP 655 662	gliadin
T26	DISEASE 852 860	adult CD
T27	GGP 879 918	immunodominant, DQ2-restricted peptides
T28	GGP 937 959	seven-residue fragment
T29	GGP 963 970	gliadin
T30	GGP 985 988	tTG
T31	GGP 1000 1017	glutamine residue
T32	GGP 1030 1038	fragment
T33	CHED 1044 1057	glutamic acid
T34	BF 1096 1114	T cell recognition
#10	AnnotatorNotes T34	phenotype
T35	ANATOMY 1132 1144	T cell lines
T36	ORGANISM 1163 1177	adult patients
T37	GGP 1227 1235	peptides
T38	GGP 1259 1267	epitopes
#11	AnnotatorNotes T38	underspecified
T39	BF 1291 1308	disease pathology
#12	AnnotatorNotes T39	symptom & phenotype
T40	GGP 1353 1361	peptides
T41	GGP 1398 1401	DQ2
T42	GGP 1443 1451	peptides
T43	GGP 1405 1413	molecule
#13	AnnotatorNotes T43	underspecified
T44	GGP 1482 1490	residues
T45	GGP 1520 1529	glutamine
T46	GGP 1559 1566	pockets
T47	GGP 1570 1573	DQ2
T48	GGP 1592 1600	epitopes
T49	BF 1624 1656	modifications of anchor residues
#14	AnnotatorNotes T49	phenotype
T50	GGP 1695 1727	major histocompatibility complex
T51	GGP 1729 1732	MHC
T52	GGP 1767 1786	peptide–MHC complex
T53	BF 1823 1850	T cell responses to gliadin
#15	AnnotatorNotes T53	phenotype
T55	BF 1859 1885	oral intolerance of gluten
#16	AnnotatorNotes T55	phenotype & symtom
T56	DISEASE 1895 1897	CD
T25	GGP 495 501	gluten
T57	GGP 1116 1122	Gluten
