# Supplementary material for: Learning to Recognize Phenotype Candidates in the Auto-Immune Literature Using SVM Re-Ranking
Source: PLoS One. 2013 Oct 14;8(10):e72965. doi: 10.1371/journal.pone.0072965 (PMC3796529; doi:10.1371/journal.pone.0072965)
Supplement: Data S1 — Annotated data for the auto-immune corpus of PubMed abstracts. (ZIP) [file pone.0072965.s001.zip › PM_2012_NE/PMC2253825.ann]

T1	GGP 48 53	MECP2
T2	DISEASE 69 97	Systemic Lupus Erythematosus
T3	GGP 25 40	Common Variants
T4	DISEASE 109 137	Systemic lupus erythematosus
T5	DISEASE 139 142	SLE
T6	DISEASE 149 188	predominantly female autoimmune disease
T7	ANATOMY 202 224	multiple organ systems
T8	GGP 250 267	X-chromosome gene
T9	DISEASE 285 288	SLE
T10	GGP 290 318	Methyl-CpG-binding protein 2
T11	GGP 321 326	MECP2
T12	GGP 343 358	chromosome Xq28
T13	GGP 377 384	protein
T14	BF 415 452	epigenetic transcriptional regulation
#1	AnnotatorNotes T14	phenotype
T15	GGP 456 483	methylation-sensitive genes
T16	GGP 497 511	candidate gene
T17	GGP 573 578	MECP2
T18	ORGANISM 582 594	SLE patients
T19	ORGANISM 599 607	controls
#2	AnnotatorNotes T19	underspecified
T20	DISEASE 655 658	SLE
T21	GGP 667 682	genomic element
T22	GGP 694 699	MECP2
T23	ORGANISM 707 730	independent SLE cohorts
T24	ORGANISM 740 772	ethnically divergent populations
T25	BF 820 865	overexpression of methylation-sensitive genes
#3	AnnotatorNotes T25	phenotype & symptom
T26	DISEASE 869 872	SLE
