# Supplementary material for: Learning to Recognize Phenotype Candidates in the Auto-Immune Literature Using SVM Re-Ranking
Source: PLoS One. 2013 Oct 14;8(10):e72965. doi: 10.1371/journal.pone.0072965 (PMC3796529; doi:10.1371/journal.pone.0072965)
Supplement: Data S1 — Annotated data for the auto-immune corpus of PubMed abstracts. (ZIP) [file pone.0072965.s001.zip › PM_2012_NE/PMC2265193.ann]

T1	ORGANISM 33 63	Bardet–Biedl syndrome proteins
T2	ANATOMY 118 134	airway epithelia
T3	GGP 170 175	genes
T4	GGP 161 166	group
#1	AnnotatorNotes T4	underspecified
T5	SYNDROME 218 239	Bardet–Biedl syndrome
T6	SYNDROME 241 244	BBS
T7	SYNDROME 263 266	BBS
T8	GGP 338 350	BBS proteins
T9	ANATOMY 393 410	respiratory tract
T10	GGP 426 435	BBS genes
T11	ANATOMY 454 476	human airway epithelia
T12	GGP 482 486	BBS2
T13	GGP 491 495	BBS4
T14	GGP 568 580	BBS proteins
T15	BF 603 615	ciliogenesis
#2	AnnotatorNotes T15	phenotype
T16	BF 635 653	structural defects
#3	AnnotatorNotes T16	phenotype & symptom
T17	ANATOMY 686 708	mouse airway epithelia
T18	BF 742 769	bulges filled with vesicles
#4	AnnotatorNotes T18	phenotype & symptom
T19	GGP 842 848	airway
T20	ORGANISM 860 901	Bbs1 , Bbs2 , Bbs4 , and Bbs6 mutant mice
T21	BF 907 931	structural abnormalities
#5	AnnotatorNotes T21	phenotype & symptom
T22	BF 952 970	functional defects
#6	AnnotatorNotes T22	symptom & phenotype
T23	ORGANISM 1010 1025	Bbs mutant mice
T24	DISEASE 1054 1057	BBS
T25	DISEASE 1090 1096	asthma
T26	ORGANISM 1121 1139	wild-type controls
T27	BF 1149 1192	airway hyperresponsiveness nor inflammation
#7	AnnotatorNotes T27	symptom & phenotype
T28	ORGANISM 1206 1233	Bbs 2 −/− or Bbs 4 −/− mice
T29	GGP 1249 1258	ovalbumin
T30	ORGANISM 1275 1282	animals
T31	BF 1313 1339	airway hyperresponsiveness
#8	AnnotatorNotes T31	symptom & phenotype
T32	GGP 1377 1389	BBS proteins
T33	BF 1482 1506	motile cilia dysfunction
#9	AnnotatorNotes T33	symptom & phenotype
T34	ORGANISM 1510 1518	patients
