# Supplementary material for: Learning to Recognize Phenotype Candidates in the Auto-Immune Literature Using SVM Re-Ranking
Source: PLoS One. 2013 Oct 14;8(10):e72965. doi: 10.1371/journal.pone.0072965 (PMC3796529; doi:10.1371/journal.pone.0072965)
Supplement: Data S1 — Annotated data for the auto-immune corpus of PubMed abstracts. (ZIP) [file pone.0072965.s001.zip › PM_2012_NE/PMC2274885.ann]

T1	DISEASE 60 69	Psoriasis
T2	DISEASE 74 93	Psoriatic Arthritis
T3	GGP 109 121	Disease Loci
T4	GGP 191 206	genetic factors
T5	BF 219 327	susceptibility to psoriasis (PS) and psoriatic arthritis (PSA), inflammatory diseases of the skin and joints
#1	AnnotatorNotes T5	phenotype
T13	ORGANISM 331 337	humans
T14	ORGANISM 343 351	PS cases
T15	DISEASE 371 374	PSA
T16	ORGANISM 490 516	Northern European controls
T17	ORGANISM 554 572	independent cohort
T18	ORGANISM 580 588	PS cases
T19	ORGANISM 597 605	controls
#2	AnnotatorNotes T19	underspecified
T20	ORGANISM 629 641	PSA patients
T21	ORGANISM 650 658	controls
#3	AnnotatorNotes T21	underspecified
T22	GGP 711 725	class I region
T23	GGP 733 765	major histocompatibility complex
T24	GGP 767 770	MHC
T26	GGP 853 858	HLA-C
T28	GGP 1032 1049	class I gene HCP5
T29	DISEASE 1125 1127	PS
T30	DISEASE 1132 1135	PSA
T31	GGP 1169 1176	variant
T32	DISEASE 1226 1239	HIV infection
T34	GGP 1340 1363	interleukin 23 receptor
T35	GGP 1368 1383	interleukin 12B
T36	GGP 1385 1390	IL12B
T37	ORGANISM 1409 1427	PS and PSA cohorts
T38	GGP 1429 1434	IL23R
T40	DISEASE 1453 1455	PS
T41	DISEASE 1478 1481	PSA
T42	GGP 1499 1504	IL12B
T44	DISEASE 1521 1523	PS
T45	DISEASE 1546 1549	PSA
T46	GGP 1614 1626	IL23R region
T47	GGP 1657 1664	IL12RB2
T48	ORGANISM 1720 1729	PS cohort
T49	GGP 1760 1787	lipoma HMGIC fusion partner
T50	GGP 1789 1793	LHFP
T51	GGP 1799 1858	conserved oligomeric golgi complex component 6 (COG6) genes
T52	GGP 1743 1749	region
#4	AnnotatorNotes T52	underspecified
T53	GGP 1862 1878	chromosome 13q13
T55	GGP 1932 1968	late cornified envelope gene cluster
T56	GGP 1970 1973	LCE
T57	GGP 1984 2017	Epidermal Differentiation Complex
T58	GGP 2019 2025	PSORS4
T61	GGP 2097 2102	15q21
T62	GGP 2081 2087	region
T63	GGP 2159 2165	region
T64	GGP 2200 2229	ubiquitin-specific protease-8
T65	GGP 2246 2256	pseudogene
T66	GGP 2276 2281	HLA-C
T67	GGP 2288 2294	region
#6	AnnotatorNotes T67	underspecified
#7	AnnotatorNotes T63	underspecified
T68	GGP 2298 2303	15q21
T69	GGP 2321 2325	gene
T70	GGP 2330 2336	SPPL2A
T71	GGP 2338 2370	signal peptide peptidase like 2a
T72	GGP 2388 2415	tumor necrosis factor alpha
T74	BF 2444 2462	expression of IL12
#8	AnnotatorNotes T74	phenotype
T75	ANATOMY 2466 2487	human dendritic cells
T76	GGP 2516 2546	PSA (and potentially PS) locus
T77	GGP 2550 2565	chromosome 4q27
T78	GGP 2572 2578	region
#9	AnnotatorNotes T78	underspecified
T79	GGP 2591 2604	interleukin 2
T80	GGP 2606 2609	IL2
T81	GGP 2615 2642	interleukin 21 (IL21) genes
T82	DISEASE 2693 2712	autoimmune diseases
T83	DISEASE 2714 2728	Celiac disease
T84	DISEASE 2730 2745	Type 1 diabetes
T85	DISEASE 2747 2762	Grave's disease
T86	DISEASE 2767 2787	Rheumatoid Arthritis
#5	AnnotatorNotes T62	underspecified
