# Supplementary material for: Learning to Recognize Phenotype Candidates in the Auto-Immune Literature Using SVM Re-Ranking
Source: PLoS One. 2013 Oct 14;8(10):e72965. doi: 10.1371/journal.pone.0072965 (PMC3796529; doi:10.1371/journal.pone.0072965)
Supplement: Data S1 — Annotated data for the auto-immune corpus of PubMed abstracts. (ZIP) [file pone.0072965.s001.zip › PM_2012_NE/PMC2274985.ann]

T1	DISEASE 61 75	celiac disease
T2	GGP 87 100	risk variants
#1	AnnotatorNotes T2	underspecified
T3	GGP 108 114	region
#2	AnnotatorNotes T3	underspecified
T4	GGP 125 128	IL2
T5	GGP 133 137	IL21
T6	ORGANISM 222 242	celiac disease cases
T7	ORGANISM 252 260	controls
#3	AnnotatorNotes T7	underspecified
T8	GGP 274 277	HLA
T10	GGP 392 400	KIAA1109
T11	GGP 401 405	Tenr
T12	GGP 406 409	IL2
T13	GGP 410 414	IL21
T14	ORGANISM 492 511	further collections
#4	AnnotatorNotes T14	underspecified
T16	GGP 548 552	IL21
T17	GGP 632 638	region
#5	AnnotatorNotes T17	underspecified
T18	DISEASE 654 668	celiac disease
T9	GGP 537 544	24kB 5'
